# Supplementary material for: Communication of prostate cancer cells with bone cells via extracellular vesicle RNA; a potential mechanism of metastasis
Source: Oncogene. 2018 Oct 23;38(10):1751–63. doi: 10.1038/s41388-018-0540-5 (PMC6372071; doi:10.1038/s41388-018-0540-5)
Supplement: Supplementary file 10 — Supplementary Table 2 [file 41388_2018_540_MOESM10_ESM.xlsx]

## Sheet: Fold
Biological pathway	Fold enrichment	p-value
Biotin metabolism	33.6183	0.0297452
COX reactions	33.6183	0.0297452
Influenza Virus Induced Apoptosis	33.6183	0.000883275
xanthine and xanthosine salvage	33.6183	0.0297452
uridine-5'-phosphate biosynthesis	16.8928	0.0586071
Virus Assembly and Release	16.8928	0.0586071
Amyloids	16.8928	0.0586071
Insulin effects increased synthesis of Xylulose-5-Phosphate	16.8928	0.0586071
palmitate biosynthesis I (animals)	16.8928	0.0586071
fatty acid biosynthesis initiation II	16.8928	0.0586071
Assembly of Viral Components at the Budding Site	16.8928	0.0586071
arsenate detoxification I (glutaredoxin)	16.8928	0.0586071
spermidine biosynthesis	16.8928	0.0586071
vRNP Assembly	16.8928	0.0586071
Peptide chain elongation	15.1715	8.65049e-35
Eukaryotic Translation Elongation	14.6361	4.54797e-34
Axonal growth inhibition (RHOA activation)	14.4353	0.000837916
Eukaryotic Translation Termination	14.3516	6.43857e-32
Viral mRNA Translation	14.3516	6.43857e-32
Formation of a pool of free 40S subunits	14.2533	2.66772e-35
Nonsense Mediated Decay Independent of the Exon Junction Complex	13.9133	3.31698e-32
Axonal growth stimulation	13.4876	0.0083206
Host Interactions with Influenza Factors	13.4876	0.0083206
GTP hydrolysis and joining of the 60S ribosomal subunit	13.384	1.06186e-35
L13a-mediated translational silencing of Ceruloplasmin expression	13.1857	1.5215e-34
3' -UTR-mediated translational regulation	13.1857	1.5215e-34
Influenza Viral RNA Transcription and Replication	13.0378	1.19867e-32
p75NTR regulates axonogenesis	12.6331	0.00131109
Cap-dependent Translation Initiation	12.5324	2.58446e-34
Eukaryotic Translation Initiation	12.5324	2.58446e-34
Translation	12.3573	1.23932e-35
Regulation of gene expression in beta cells	12.3518	5.39788e-30
Regulation of beta-cell development	11.8307	8.88357e-31
Nonsense Mediated Decay Enhanced by the Exon Junction Complex	11.6392	6.3412e-29
Nonsense-Mediated Decay	11.6392	6.3412e-29
Transport of fatty acids	11.2806	0.0866119
Creatine metabolism	11.2806	0.0866119
AKT-mediated inactivation of FOXO1A	11.2806	0.0866119
Inhibition of HSL	11.2806	0.0866119
Vpr-mediated induction of apoptosis by mitochondrial outer membrane permeabilization	11.2806	0.0866119
guanosine nucleotides degradation III	11.2806	0.0866119
Autointegration results in viral DNA circles	11.2806	0.0866119
PDE3B signalling	11.2806	0.0866119
Stimulation of the cell death response by PAK-2p34	11.2806	0.0866119
purine ribonucleosides degradation to ribose-1-phosphate	11.2806	0.0866119
Inhibition of TSC complex formation by PKB	11.2806	0.0866119
Regulation of Insulin Secretion by Acetylcholine	11.2806	0.0866119
Regulation of gene expression in late stage (branching morphogenesis) pancreatic bud precursor cells	11.2434	0.0122361
AKT phosphorylates targets in the cytosol	11.231	0.0019233
NF-kB is activated and signals survival	10.362	0.000447121
Influenza Infection	10.0872	1.18536e-30
Formation of the ternary complex, and subsequently, the 43S complex	10.019	5.01819e-11
Influenza Life Cycle	9.96273	5.23565e-29
Activation of BAD and translocation to mitochondria	9.63949	0.0167954
sucrose degradation	9.63949	0.0167954
NRIF signals cell death from the nucleus	9.62237	0.000611306
Translation initiation complex formation	9.34292	3.12157e-11
Ribosomal scanning and start codon recognition	9.34292	3.12157e-11
Caspase-mediated cleavage of cytoskeletal proteins	9.19084	0.00361367
Activation of the mRNA upon binding of the cap-binding complex and eIFs, and subsequent binding to 43S	9.17307	4.17582e-11
Insulin Synthesis and Processing	9.17048	7.94741e-25
Assembly of the RAD50-MRE11-NBS1 complex at DNA double-strand breaks	8.46745	0.113785
dermatan sulfate biosynthesis (late stages)	8.46745	0.113785
Mature Notch receptor traffics to plasma membrane	8.46745	0.113785
adenine and adenosine salvage III	8.46745	0.113785
Transport of Notch receptor precursor to golgi	8.46745	0.113785
Localization of the PINCH-ILK-PARVIN complex to focal adhesions	8.46745	0.113785
Breakdown of the nuclear lamina	8.46745	0.113785
AKT phosphorylates targets in the nucleus	8.46745	0.113785
arginine degradation I (arginase pathway)	8.46745	0.113785
MRN complex relocalizes to nuclear foci	8.46745	0.113785
Prostacyclin signalling through prostacyclin receptor	8.46745	0.113785
Apoptosis induced DNA fragmentation	8.43606	0.0219568
Activation of DNA fragmentation factor	8.43606	0.0219568
Rho GTPase cycle	8.43606	0.0219568
Regulation of the Fanconi anemia pathway	8.43606	0.0219568
G beta:gamma signalling through PI3Kgamma	8.43606	0.0219568
Regulation of cytoskeletal remodeling and cell spreading by IPP complex components	8.43606	0.0219568
Signaling by Rho GTPases	8.43606	0.0219568
Interaction between L1 and Ankyrins	8.42557	0.00471256
RNA Polymerase III Chain Elongation	8.42557	0.00471256
p75NTR signals via NF-kB	8.42033	0.00106008
Cell death signalling via NRAGE, NRIF and NADE	8.01655	0.000313499
RNA Polymerase III Transcription Termination	7.9253	0.00135389
Prostanoid metabolism	7.77795	0.0059922
p75NTR recruits signalling complexes	7.77795	0.0059922
p75 NTR receptor-mediated signalling	7.7647	1.63455e-06
GP1b-IX-V activation signalling	7.49976	0.0276806
eNOS activation	7.49976	0.0276806
prostanoid biosynthesis	7.49976	0.0276806
Vitamin B5 (pantothenate) metabolism	7.49976	0.0276806
a4b7 Integrin signaling	7.49976	0.0276806
Validated targets of C-MYC transcriptional activation	7.05897	1.94019e-10
Smooth Muscle Contraction	7.0149	0.000608268
APOBEC3G mediated resistance to HIV-1 infection	6.77734	0.140151
Negative regulation of the PI3K/AKT network	6.77734	0.140151
CREB phosphorylation through the activation of Adenylate Cyclase	6.77734	0.140151
CTLA4 inhibitory signaling	6.77734	0.140151
pyruvate fermentation to lactate	6.77734	0.140151
creatine-phosphate biosynthesis	6.77734	0.140151
urate biosynthesis/inosine 5'-phosphate degradation	6.77734	0.140151
CHL1 interactions	6.77734	0.140151
S6K1 signalling	6.77734	0.140151
Glycolysis	6.77734	0.140151
Maturation of Notch precursor via proteolytic cleavage	6.77734	0.140151
Activation, myristolyation of BID and translocation to mitochondria	6.77734	0.140151
IRAK2 mediated activation of TAK1 complex	6.75053	0.033929
IRAK2 mediated activation of TAK1 complex upon TLR7/8 or 9 stimulation	6.75053	0.033929
Formation of ATP by chemiosmotic coupling	6.74158	0.00912112
Sema3A PAK dependent Axon repulsion	6.74158	0.00912112
RNA Polymerase III Transcription Initiation From Type 2 Promoter	6.7371	0.00256791
Metabolism of mRNA	6.60988	8.87852e-25
RNA Polymerase III Transcription Initiation From Type 1 Promoter	6.41644	0.00309835
p38 signaling mediated by MAPKAP kinases	6.41644	0.00309835
Chylomicron-mediated lipid transport	6.32049	0.0109814
Regulation of AMPK activity via LKB1	6.32049	0.0109814
Cell-extracellular matrix interactions	6.32049	0.0109814
Diabetes pathways	6.22688	1.09349e-20
TAK1 activates NFkB by phosphorylation and activation of IKKs complex	6.1374	0.0406658
G-protein beta:gamma signalling	6.1374	0.0406658
NICD traffics to nucleus	6.1374	0.0406658
The NLRP3 inflammasome	6.1374	0.0406658
Notch-HLH transcription pathway	6.1374	0.0406658
APC/C:Cdc20 mediated degradation of Cyclin B	6.12492	0.00369891
Sema4D induced cell migration and growth-cone collapse	6.12492	0.00369891
Metabolism of proteins	6.10168	1.00067e-23
Platelet degranulation	6.01313	0.00127509
PKA activation in glucagon signalling	5.94892	0.0130444
Energy dependent regulation of mTOR by LKB1-AMPK	5.94892	0.0130444
APC-Cdc20 mediated degradation of Nek2A	5.85873	0.00437373
ChREBP activates metabolic gene expression	5.64967	0.165734
Beta-oxidation of very long chain fatty acids	5.64967	0.165734
pentose phosphate pathway (non-oxidative branch)	5.64967	0.165734
activated TAK1 mediates p38 MAPK activation	5.64967	0.165734
Pyrimidine biosynthesis	5.64967	0.165734
Pentose phosphate pathway (hexose monophosphate shunt)	5.64967	0.165734
ATM mediated response to DNA double-strand break	5.64967	0.165734
Interleukin-1 processing	5.64967	0.165734
ATM mediated phosphorylation of repair proteins	5.64967	0.165734
Regulation of gene expression in early pancreatic precursor cells	5.64967	0.165734
urea cycle	5.64967	0.165734
arginine degradation VI (arginase 2 pathway)	5.64967	0.165734
Tetrahydrobiopterin (BH4) synthesis, recycling, salvage and regulation	5.62638	0.0478564
Calnexin/calreticulin cycle	5.62638	0.0478564
CD28 dependent Vav1 pathway	5.61861	0.0153132
Mitotic Telophase /Cytokinesis	5.61861	0.0153132
Metabolism of RNA	5.50435	2.57457e-21
Regulation of Telomerase	5.4424	4.83053e-06
Gene Expression	5.42592	1.23228e-27
Signaling mediated by p38-alpha and p38-beta	5.38458	0.000104121
Destabilization of mRNA by KSRP	5.32305	0.0177901
TRAF6 mediated NF-kB activation	5.19391	0.0554681
Viral dsRNA:TLR3:TRIF Complex Activates RIP1	5.19391	0.0554681
N-glycan trimming in the ER and Calnexin/Calreticulin cycle	5.19391	0.0554681
C-MYC pathway	5.19131	9.40472e-11
Presenilin action in Notch and Wnt signaling	5.12202	0.000388177
mTOR signalling	4.99109	0.00789348
Golgi Associated Vesicle Biogenesis	4.99109	0.00789348
Sema4D in semaphorin signaling	4.99109	0.00789348
RNA Polymerase III Transcription	4.9523	0.00311809
RNA Polymerase III Abortive And Retractive Initiation	4.9523	0.00311809
Apoptotic execution phase	4.90865	0.000507305
Alpha6Beta4Integrin	4.90865	0.000507305
Purine salvage	4.84372	0.190557
dolichyl-diphosphooligosaccharide biosynthesis	4.84372	0.190557
sphingomyelin metabolism	4.84372	0.190557
2-LTR circle formation	4.84372	0.190557
CREB phosphorylation	4.84372	0.190557
oleate biosynthesis II (animals)	4.84372	0.190557
Viral Messenger RNA Synthesis	4.82318	0.0634695
TRAF6 mediated induction of TAK1 complex	4.82318	0.0634695
E-cadherin signaling in keratinocytes	4.81633	0.0233727
PIP3 activates AKT signaling	4.81633	0.0233727
PKB-mediated events	4.8129	0.00899655
Endosomal Sorting Complex Required For Transport (ESCRT)	4.8129	0.00899655
a6b1 and a6b4 Integrin signaling	4.81085	0.00355026
FoxO family signaling	4.8085	0.000576894
AndrogenReceptor	4.74475	1.8741e-05
RNA Polymerase III Transcription Initiation	4.647	0.0101954
Calcium signaling in the CD4+ TCR pathway	4.647	0.0101954
Nephrin interactions	4.647	0.0101954
Fanconi Anemia pathway	4.59751	0.0264791
RNA Polymerase III Transcription Initiation From Type 3 Promoter	4.59751	0.0264791
Validated nuclear estrogen receptor beta network	4.50185	0.0718308
Association of licensing factors with the pre-replicative complex	4.50185	0.0718308
PI3K/AKT activation	4.49215	0.0114931
Developmental Biology	4.43642	2.04436e-21
Signaling events mediated by PRL	4.3977	0.0297949
G1 Phase	4.34729	0.0128923
Lissencephaly gene (LIS1) in neuronal migration and development	4.34729	0.0128923
Cyclin D associated events in G1	4.34729	0.0128923
Response to elevated platelet cytosolic Ca2+	4.31755	0.00571339
Apoptotic cleavage of cellular proteins	4.31755	0.00571339
Inactivation of Cdc42 and Rac	4.23901	0.214643
Recruitment of repair and signaling proteins to double-strand breaks	4.23901	0.214643
A third proteolytic cleavage releases NICD	4.23901	0.214643
Type I hemidesmosome assembly	4.23901	0.214643
citrulline biosynthesis	4.23901	0.214643
Sema4D mediated inhibition of cell attachment and migration	4.23901	0.214643
Stabilization of mRNA by HuR	4.23901	0.214643
Integration of provirus	4.23901	0.214643
NF-kB activation through FADD/RIP-1 pathway mediated by caspase-8 and -10	4.23901	0.214643
NRAGE signals death through JNK	4.23901	0.214643
Notch receptor binds with a ligand	4.23901	0.214643
Metabolism of folate and pterines	4.23901	0.214643
S1P5 pathway	4.23901	0.214643
Regulation of Insulin Secretion by Glucagon-like Peptide-1	4.22066	0.0805235
LPA4-mediated signaling events	4.22066	0.0805235
Conversion from APC/C:Cdc20 to APC/C:Cdh1 in late anaphase	4.22066	0.0805235
Spry regulation of FGF signaling	4.22066	0.0805235
Regulation of Water Balance by Renal Aquaporins	4.21454	0.0333189
GAB1 signalosome	4.21148	0.0143956
Integrins in angiogenesis	4.20688	0.000596473
Validated nuclear estrogen receptor alpha network	4.20688	0.000596473
Hypoxic and oxygen homeostasis regulation of HIF-1-alpha	4.20597	0.000127097
Ceramide signaling pathway	4.12255	0.00318507
Aurora B signaling	4.10699	0.00708455
Glucagon signaling in metabolic regulation	4.0839	0.0160053
Alpha4 beta1 integrin signaling events	4.0839	0.0160053
Clathrin derived vesicle budding	4.0839	0.0160053
trans-Golgi Network Vesicle Budding	4.0839	0.0160053
HIF-1-alpha transcription factor network	4.07942	0.000734902
Nephrin/Neph1 signaling in the kidney podocyte	4.04603	0.0370494
Muscle contraction	4.04011	0.00353024
TRAF6 Mediated Induction of proinflammatory cytokines	4.04011	0.00353024
Inflammasomes	3.97253	0.0895207
Negative regulation of FGFR signaling	3.97253	0.0895207
Activation of BH3-only proteins	3.97253	0.0895207
Nucleotide-binding domain, leucine rich repeat containing receptor (NLR) signaling pathways	3.91601	0.00867014
Role of Calcineurin-dependent NFAT signaling in lymphocytes	3.89578	0.000119362
NOD1/2 Signaling Pathway	3.89047	0.0409841
Caspase cascade in apoptosis	3.88475	0.00430291
Deposition of New CENPA-containing Nucleosomes at the Centromere	3.8506	0.0195524
Nucleosome assembly	3.8506	0.0195524
Activation of the AP-1 family of transcription factors	3.76853	0.238013
Urea cycle	3.76853	0.238013
Folding of actin by CCT/TriC	3.76853	0.238013
Rapid glucocorticoid signaling	3.76853	0.238013
Activation of Chaperones by ATF6-alpha	3.76853	0.238013
p38MAPK events	3.76853	0.238013
adenosine nucleotides degradation II	3.76853	0.238013
Sodium/Proton exchangers	3.76853	0.238013
Advanced glycosylation endproduct receptor signaling	3.76853	0.238013
Leukotriene synthesis	3.76853	0.238013
IKK complex recruitment mediated by RIP1	3.76853	0.238013
Receptor-ligand binding initiates the second proteolytic cleavage of Notch receptor	3.76853	0.238013
Bicarbonate transporters	3.76853	0.238013
Inhibition of the proteolytic activity of APC/C required for the onset of anaphase by mitotic spindle checkpoint components	3.75196	0.0987967
Metabolism of nitric oxide	3.75196	0.0987967
Activated AMPK stimulates fatty-acid oxidation in muscle	3.75196	0.0987967
Polo-like kinase mediated events	3.75196	0.0987967
eNOS activation and regulation	3.75196	0.0987967
Inactivation of APC/C via direct inhibition of the APC/C complex	3.75196	0.0987967
Phosphorylation of the APC/C	3.75196	0.0987967
EGFR downregulation	3.74643	0.0451205
PI-3K cascade	3.74643	0.0451205
Aquaporin-mediated transport	3.74643	0.0451205
Lipoprotein metabolism	3.74643	0.0451205
CD28 co-stimulation	3.74367	0.0214935
NFkB and MAP kinases activation mediated by TLR4 signaling repertoire	3.7409	0.0051937
Validated targets of C-MYC transcriptional repression	3.74011	0.00259972
Semaphorin interactions	3.68168	0.00284573
Toll Like Receptor 3 (TLR3) Cascade	3.60732	0.00621261
TRIF mediated TLR3 signaling	3.60732	0.00621261
Retinoic acid receptors-mediated signaling	3.58281	0.0125447
Signaling events mediated by HDAC Class I	3.57275	0.000137499
Regulation of retinoblastoma protein	3.57013	0.00339088
Regulation of activated PAK-2p34 by proteasome mediated degradation	3.57013	0.00339088
Ubiquitin-dependent degradation of Cyclin D	3.57013	0.00339088
Ubiquitin-dependent degradation of Cyclin D1	3.57013	0.00339088
Glucocorticoid receptor signaling	3.56312	0.00094528
Regulation of mRNA Stability by Proteins that Bind AU-rich Elements	3.55867	0.000268163
PKA activation	3.55459	0.108327
EPHA2 forward signaling	3.55459	0.108327
Mitotic Spindle Checkpoint	3.55459	0.108327
ErbB2/ErbB3 signaling events	3.54668	0.0257184
PI3K Cascade	3.54668	0.0257184
IL2 signaling events mediated by PI3K	3.51685	0.00369161
Regulation of nuclear beta catenin signaling and target gene transcription	3.48858	5.08007e-05
Reelin signaling pathway	3.48815	0.0539853
Insulin-mediated glucose transport	3.48815	0.0539853
IL12 signaling mediated by STAT4	3.48815	0.0539853
MyD88-independent cascade initiated on plasma membrane	3.48295	0.00736962
CD40/CD40L signaling	3.48295	0.00736962
Canonical Wnt signaling pathway	3.47222	1.59435e-05
Signaling events mediated by HDAC Class III	3.45577	0.0280046
Calcineurin-regulated NFAT-dependent transcription in lymphocytes	3.4366	0.0148616
Regulation of Androgen receptor activity	3.42688	0.000372839
ATF-2 transcription factor network	3.42393	0.008003
TRAF6 mediated induction of NFkB and MAP kinases upon TLR7/8 or 9 activation	3.42393	0.008003
MyD88 cascade initiated on plasma membrane	3.42393	0.008003
Ubiquitin Mediated Degradation of Phosphorylated Cdc25A	3.41493	0.00435341
Apoptosis	3.4063	2.02779e-05
TRAF3-dependent IRF activation pathway	3.39206	0.260689
pentose phosphate pathway	3.39206	0.260689
Adenylate cyclase activating pathway	3.39206	0.260689
Rap1 signalling	3.39206	0.260689
Regulation of Rheb GTPase activity by AMPK	3.39206	0.260689
IRAK1 recruits IKK complex	3.39206	0.260689
IRAK1 recruits IKK complex upon TLR7/8 or 9 stimulation	3.39206	0.260689
Phosphorylation of Emi1	3.37695	0.118088
PKA-mediated phosphorylation of CREB	3.37695	0.118088
Destabilization of mRNA by Butyrate Response Factor 1 (BRF1)	3.37695	0.118088
Gluconeogenesis	3.37695	0.118088
TNF receptor signaling pathway	3.37409	6.70286e-09
Pausing and recovery of Tat-mediated HIV-1 elongation	3.37191	0.0587067
Striated Muscle Contraction	3.37191	0.0587067
Tat-mediated HIV-1 elongation arrest and recovery	3.37191	0.0587067
Toll Like Receptor 5 (TLR5) Cascade	3.36687	0.00867459
Toll Like Receptor 10 (TLR10) Cascade	3.36687	0.00867459
MyD88 dependent cascade initiated on endosome	3.36687	0.00867459
Autodegradation of Cdh1 by Cdh1:APC/C	3.36687	0.00867459
p53-Independent G1/S DNA damage checkpoint	3.36615	0.00471611
Regulation of ornithine decarboxylase (ODC)	3.36615	0.00471611
p53-Independent DNA Damage Response	3.36615	0.00471611
Glucocorticoid receptor regulatory network	3.36561	0.00258321
FAS (CD95) signaling pathway	3.36416	0.000135582
Noncanonical Wnt signaling pathway	3.32655	8.69367e-06
Destabilization of mRNA by AUF1 (hnRNP D0)	3.31875	0.00510112
Coregulation of Androgen receptor activity	3.31169	0.00938561
Signalling by NGF	3.29342	9.53313e-05
Regulation of p38-alpha and p38-beta	3.28169	3.21911e-05
EPHA forward signaling	3.26318	0.0636154
Pausing and recovery of elongation	3.26318	0.0636154
Pausing and recovery of HIV-1 elongation	3.26318	0.0636154
Elongation arrest and recovery	3.26318	0.0636154
HIV-1 elongation arrest and recovery	3.26318	0.0636154
Intrinsic Pathway for Apoptosis	3.26318	0.0636154
MyD88:Mal cascade initiated on plasma membrane	3.25828	0.0101372
Toll Like Receptor 7/8 (TLR7/8) Cascade	3.25828	0.0101372
TGFBR	3.22979	0.000355286
Notch signaling pathway	3.22201	0.0019306
Notch-mediated HES/HEY network	3.22201	0.0019306
Syndecan-4-mediated signaling events	3.21852	4.61209e-06
G0 and Early G1	3.21622	0.128058
MAPK targets/ Nuclear events mediated by MAP kinases	3.21622	0.128058
Signaling by Notch	3.21622	0.128058
FOXM1 transcription factor network	3.20898	0.0355696
mRNA Splicing - Minor Pathway	3.20898	0.0355696
JNK signaling in the CD4+ TCR pathway	3.20898	0.0355696
Ras signaling in the CD4+ TCR pathway	3.20898	0.0355696
Trk receptor signaling mediated by PI3K and PLC-gamma	3.20657	0.0109307
Membrane Trafficking	3.20536	0.00350487
Circadian Clock	3.16123	0.0687071
Netrin-mediated signaling events	3.16123	0.0687071
Toll Like Receptor TLR1:TLR2 Cascade	3.15648	0.011767
Toll Like Receptor TLR6:TLR2 Cascade	3.15648	0.011767
mRNA Splicing - Major Pathway	3.14475	0.00132849
mRNA Splicing	3.14475	0.00132849
Regulation of Apoptosis	3.14177	0.0068809
Regulation of RhoA activity	3.11733	1.25762e-05
RhoA signaling pathway	3.11733	1.25762e-05
Regulation of RAC1 activity	3.11733	1.25762e-05
RAC1 signaling pathway	3.11733	1.25762e-05
Toll Like Receptor 9 (TLR9) Cascade	3.10792	0.0126475
Toll Like Receptor 2 (TLR2) Cascade	3.10792	0.0126475
G1/S DNA Damage Checkpoints	3.10044	0.00738997
Signaling by Aurora kinases	3.09051	0.00257357
Signaling by EGFR	3.09051	0.00257357
mTORC1-mediated signalling	3.08397	0.282692
PERK regulated gene expression	3.08397	0.282692
Purine catabolism	3.08397	0.282692
SLBP Dependent Processing of Replication-Dependent Histone Pre-mRNAs	3.08397	0.282692
Signaling mediated by p38-gamma and p38-delta	3.08397	0.282692
Early Phase of HIV Life Cycle	3.08397	0.282692
S6K1-mediated signalling	3.08397	0.282692
pyrimidine ribonucleotides de novo biosynthesis	3.08397	0.282692
G alpha (z) signalling events	3.0701	0.138216
Mitotic Metaphase/Anaphase Transition	3.0701	0.138216
APC/C:Cdc20 mediated degradation of Securin	3.06084	0.0135732
CDK-mediated phosphorylation and removal of Cdc6	3.06084	0.0135732
LPA receptor mediated events	3.02871	0.00295314
Wnt signaling network	3.02718	3.13981e-05
p53 pathway	3.02549	5.21363e-05
p38 MAPK signaling pathway	3.02549	5.21363e-05
Cyclin E associated events during G1/S transition	3.02095	0.00849095
IL1-mediated signaling events	3.01834	7.34805e-06
SCF(Skp2)-mediated degradation of p27/p21	3.01516	0.0145451
Cross-presentation of soluble exogenous antigens (endosomes)	3.01516	0.0145451
Vpu mediated degradation of CD4	3.01516	0.0145451
Autodegradation of the E3 ubiquitin ligase COP1	2.97083	0.0155644
NCAM signaling for neurite out-growth	2.95435	0.0269399
ER-Phagosome pathway	2.94544	0.00970794
Glypican 3 network	2.93901	4.64294e-05
NCAM1 interactions	2.93667	0.148542
Abortive elongation of HIV-1 transcript in the absence of Tat	2.93667	0.148542
E-cadherin signaling in the nascent adherens junction	2.93508	2.70787e-06
Stabilization and expansion of the E-cadherin adherens junction	2.93508	2.70787e-06
Vif-mediated degradation of APOBEC3G	2.92778	0.0166321
APC/C:Cdh1 mediated degradation of Cdc20 and other APC/C:Cdh1 targeted proteins in late mitosis/early G1	2.92778	0.0166321
Cdc20:Phospho-APC/C mediated degradation of Cyclin A	2.92778	0.0166321
Stabilization of p53	2.92778	0.0166321
Antigen processing: Ubiquitination & Proteasome degradation	2.92778	0.0166321
IL2-mediated signaling events	2.926	0.00228348
Generic Transcription Pathway	2.89035	0.0850339
SCF-beta-TrCP mediated degradation of Emi1	2.88596	0.0177493
E-cadherin signaling events	2.88267	3.70303e-06
IL6-mediated signaling events	2.86768	0.0505549
Meiotic Synapsis	2.86768	0.0505549
Androgen-mediated signaling	2.84699	0.00175103
APC/C:Cdc20 mediated degradation of mitotic proteins	2.84532	0.0189168
Integration of energy metabolism	2.83899	0.0117654
Apoptotic cleavage of cell adhesion proteins	2.82719	0.304041
purine nucleotides degradation II (aerobic)	2.82719	0.304041
ATR signaling pathway	2.82517	2.01447e-05
Metabolism	2.81892	6.07086e-15
Glucose metabolism	2.81008	0.0908103
Hedgehog signaling events mediated by Gli proteins	2.80794	0.053908
p53-Dependent G1 DNA Damage Response	2.80581	0.0201357
p53-Dependent G1/S DNA damage checkpoint	2.80581	0.0201357
Activated TLR4 signalling	2.80581	0.0201357
Activation of APC/C and APC/C:Cdc20 mediated degradation of mitotic proteins	2.80581	0.0201357
E2F transcription factor network	2.76737	0.0214068
Loss of Nlp from mitotic centrosomes	2.76066	0.0347966
Loss of proteins required for interphase microtubule organizationÃÂ from the centrosome	2.76066	0.0347966
Antigen processing-Cross presentation	2.73996	0.0141208
ATM pathway	2.73865	5.792e-06
CDT1 association with the CDC6:ORC:origin complex	2.72998	0.0227311
Mitotic Prophase	2.71614	0.0369597
Golgi Cisternae Pericentriolar Stack Reorganization	2.71614	0.0369597
Calmodulin induced events	2.70183	0.169622
CaM pathway	2.70183	0.169622
Signaling by Wnt	2.69359	0.0241093
Degradation of beta-catenin by the destruction complex	2.69359	0.0241093
Processing of Capped Intron-Containing Pre-mRNA	2.68196	0.00280489
Signaling events mediated by HDAC Class II	2.66222	0.102833
Toll Like Receptor 4 (TLR4) Cascade	2.65815	0.0255424
IRS-mediated signalling	2.6428	0.0646701
Validated transcriptional targets of deltaNp63 isoforms	2.63127	0.0415287
Posttranslational regulation of adherens junction stability and dissassembly	2.62095	0.000200356
Cyclin A:Cdk2-associated events at S phase entry	2.6182	0.0177612
Adenylate cyclase inhibitory pathway	2.60988	0.324755
Signaling by TGF beta	2.60988	0.324755
DNA-PK pathway in nonhomologous end joining	2.60988	0.324755
TCA cycle variation III (eukaryotic)	2.60988	0.324755
Inhibition of adenylate cyclase pathway	2.60988	0.324755
mRNA Decay by 5' to 3' Exoribonuclease	2.60988	0.324755
RXR and RAR heterodimerization with other nuclear receptor	2.59795	0.180342
IL27-mediated signaling events	2.59795	0.180342
RNA Pol II CTD phosphorylation and interaction with CE	2.59795	0.180342
RNA Pol II CTD phosphorylation and interaction with CE - 11	2.59795	0.180342
S1P2 pathway	2.59795	0.180342
RNA Polymerase II Transcription Initiation	2.59398	0.109069
RNA Polymerase II Transcription Initiation And Promoter Clearance	2.59398	0.109069
RNA Polymerase II Transcription Pre-Initiation And Promoter Opening	2.59398	0.109069
RNA Polymerase II Promoter Escape	2.59398	0.109069
RNA Polymerase II HIV-1 Promoter Escape	2.59398	0.109069
HIV-1 Transcription Initiation	2.59398	0.109069
Interleukin-1 signaling	2.59398	0.109069
Costimulation by the CD28 family	2.59199	0.0684887
Regulation of APC/C activators between G1/S and early anaphase	2.59	0.0285761
RNA Polymerase I, RNA Polymerase III, and Mitochondrial Transcription	2.56129	0.0198092
Downstream signaling of activated FGFR	2.55155	0.0464242
N-cadherin signaling events	2.54605	0.000195785
IRS-related events	2.54309	0.072421
Regulation of nuclear SMAD2/3 signaling	2.53617	4.58078e-05
Regulation of cytoplasmic and nuclear SMAD2/3 signaling	2.53617	4.58078e-05
TGF-beta receptor signaling	2.53617	4.58078e-05
BMP receptor signaling	2.53019	0.000449316
amb2 Integrin signaling	2.52915	0.115447
ALK1 signaling events	2.51449	3.61378e-05
RIG-I/MDA5 mediated induction of IFN-alpha/beta pathways	2.51347	0.0489951
Phospholipase C-mediated cascade	2.50177	0.19116
Ca-dependent events	2.50177	0.19116
GPVI-mediated activation cascade	2.50177	0.19116
DAG and IP3 signaling	2.50177	0.19116
Regulation of mitotic cell cycle	2.49409	0.033556
APC/C-mediated degradation of cell cycle proteins	2.49409	0.033556
ALK1 pathway	2.49121	4.19316e-05
Signaling by FGFR	2.48042	0.0231816
HIV-1 Transcription Elongation	2.46747	0.121961
Tat-mediated elongation of the HIV-1 transcript	2.46747	0.121961
Formation of HIV-1 elongation complex containing HIV-1 Tat	2.46747	0.121961
p75(NTR)-mediated signaling	2.45702	0.00263698
Transcription	2.45702	0.00263698
G2/M Transition	2.45458	0.0243885
Signaling events regulated by Ret tyrosine kinase	2.44063	0.054384
EGFR1	2.43837

## Sheet: Chart
Biological pathway	Percentage of genes	p-value	p = 0.05 reference
GTP hydrolysis and joining of the 60S ribosomal subunit	7.16783	34.9739	1.30103
Translation	7.51748	34.9068	1.30103
Formation of a pool of free 40S subunits	6.81818	34.5739	1.30103
Peptide chain elongation	6.46853	34.063	1.30103
3' -UTR-mediated translational regulation	6.99301	33.8177	1.30103
L13a-mediated translational silencing of Ceruloplasmin expression	6.99301	33.8177	1.30103
Eukaryotic Translation Initiation	7.16783	33.5876	1.30103
Cap-dependent Translation Initiation	7.16783	33.5876	1.30103
Eukaryotic Translation Elongation	6.46853	33.3422	1.30103
Influenza Viral RNA Transcription and Replication	6.64336	31.9213	1.30103
Nonsense Mediated Decay Independent of the Exon Junction Complex	6.29371	31.4793	1.30103
Eukaryotic Translation Termination	6.11888	31.1912	1.30103
Viral mRNA Translation	6.11888	31.1912	1.30103
Regulation of beta-cell development	6.64336	30.0514	1.30103
Influenza Infection	7.34266	29.9262	1.30103
Regulation of gene expression in beta cells	6.29371	29.2678	1.30103
Influenza Life Cycle	6.99301	28.281	1.30103
Nonsense Mediated Decay Enhanced by the Exon Junction Complex	6.29371	28.1978	1.30103
Nonsense-Mediated Decay	6.29371	28.1978	1.30103
Gene Expression	10.6643	26.9093	1.30103
Insulin Synthesis and Processing	6.29371	24.0998	1.30103
Metabolism of mRNA	8.04196	24.0517	1.30103
Metabolism of proteins	8.21678	22.9997	1.30103
Developmental Biology	9.96503	20.6894	1.30103
Metabolism of RNA	8.04196	20.5893	1.30103
Diabetes pathways	6.99301	19.9612	1.30103
Metabolism	12.0629	14.2167	1.30103
Ribosomal scanning and start codon recognition	2.62238	10.5056	1.30103
Translation initiation complex formation	2.62238	10.5056	1.30103
Activation of the mRNA upon binding of the cap-binding complex and eIFs, and subsequent binding to 43S	2.62238	10.3793	1.30103
Formation of the ternary complex, and subsequently, the 43S complex	2.44755	10.2995	1.30103
C-MYC pathway	4.02098	10.0267	1.30103
Validated targets of C-MYC transcriptional activation	2.97203	9.71216	1.30103
TRAIL signaling pathway	13.8112	8.66189	1.30103
TNF receptor signaling pathway	5.24476	8.17374	1.30103
IFN-gamma pathway	12.9371	7.38544	1.30103
Plasma membrane estrogen receptor signaling	12.9371	7.31734	1.30103
Endothelins	12.9371	7.2363	1.30103
LKB1 signaling events	12.9371	7.22286	1.30103
Regulation of CDC42 activity	8.91608	7.12369	1.30103
Signaling events mediated by VEGFR1 and VEGFR2	12.7622	7.05326	1.30103
Glypican 1 network	12.7622	7.01345	1.30103
Syndecan-1-mediated signaling events	12.7622	7.00022	1.30103
CDC42 signaling events	8.74126	6.9564	1.30103
VEGF and VEGFR signaling network	12.7622	6.94751	1.30103
EGF receptor (ErbB1) signaling pathway	12.5874	6.83208	1.30103
Class I PI3K signaling events	12.5874	6.83208	1.30103
ErbB1 downstream signaling	12.5874	6.83208	1.30103
Urokinase-type plasminogen activator (uPA) and uPAR-mediated signaling	12.5874	6.83208	1.30103
Internalization of ErbB1	12.5874	6.83208	1.30103
PDGFR-beta signaling pathway	12.5874	6.83208	1.30103
Class I PI3K signaling events mediated by Akt	12.5874	6.83208	1.30103
S1P1 pathway	12.5874	6.83208	1.30103
Arf6 downstream pathway	12.5874	6.83208	1.30103
Arf6 trafficking events	12.5874	6.83208	1.30103
Signaling events mediated by focal adhesion kinase	12.5874	6.83208	1.30103
mTOR signaling pathway	12.5874	6.83208	1.30103
Arf6 signaling events	12.5874	6.83208	1.30103
Insulin Pathway	12.5874	6.83208	1.30103
Glypican pathway	12.9371	6.82919	1.30103
EGFR-dependent Endothelin signaling events	12.5874	6.819	1.30103
IGF1 pathway	12.5874	6.7929	1.30103
IL5-mediated signaling events	12.5874	6.77988	1.30103
GMCSF-mediated signaling events	12.5874	6.77988	1.30103
Signaling events mediated by Hepatocyte Growth Factor Receptor (c-Met)	12.5874	6.76688	1.30103
PDGF receptor signaling network	12.5874	6.76688	1.30103
IL3-mediated signaling events	12.5874	6.74094	1.30103
Nectin adhesion pathway	12.5874	6.74094	1.30103
Proteoglycan syndecan-mediated signaling events	12.9371	6.73989	1.30103
PAR1-mediated thrombin signaling events	12.5874	6.68931	1.30103
Thrombin/protease-activated receptor (PAR) pathway	12.5874	6.67645	1.30103
Beta1 integrin cell surface interactions	12.9371	6.6641	1.30103
Integrin family cell surface interactions	13.1119	6.64092	1.30103
Alpha9 beta1 integrin signaling events	12.5874	6.61246	1.30103
Sphingosine 1-phosphate (S1P) pathway	12.5874	6.53634	1.30103
ErbB receptor signaling network	12.5874	6.53634	1.30103
Integrin-linked kinase signaling	7.51748	5.96916	1.30103
p75 NTR receptor-mediated signalling	1.57343	5.7866	1.30103
Stabilization and expansion of the E-cadherin adherens junction	4.1958	5.56737	1.30103
E-cadherin signaling in the nascent adherens junction	4.1958	5.56737	1.30103
E-cadherin signaling events	4.1958	5.43144	1.30103
Syndecan-4-mediated signaling events	3.4965	5.3361	1.30103
Regulation of Telomerase	1.92308	5.31601	1.30103
ATM pathway	4.37063	5.23717	1.30103
IL1-mediated signaling events	3.67133	5.13383	1.30103
Noncanonical Wnt signaling pathway	3.14685	5.0608	1.30103
RAC1 signaling pathway	3.32168	4.90045	1.30103
RhoA signaling pathway	3.32168	4.90045	1.30103
Regulation of RAC1 activity	3.32168	4.90045	1.30103
Regulation of RhoA activity	3.32168	4.90045	1.30103
Canonical Wnt signaling pathway	2.7972	4.79742	1.30103
AndrogenReceptor	1.92308	4.72721	1.30103
ATR signaling pathway	3.67133	4.69584	1.30103
Apoptosis	2.7972	4.69298	1.30103
AP-1 transcription factor network	6.64336	4.63379	1.30103
Wnt signaling network	3.14685	4.5031	1.30103
Regulation of p38-alpha and p38-beta	2.7972	4.49226	1.30103
ALK1 signaling events	4.1958	4.44204	1.30103
ALK1 pathway	4.1958	4.37746	1.30103
TGF-beta receptor signaling	4.02098	4.33906	1.30103
Regulation of cytoplasmic and nuclear SMAD2/3 signaling	4.02098	4.33906	1.30103
Regulation of nuclear SMAD2/3 signaling	4.02098	4.33906	1.30103
Glypican 3 network	3.14685	4.33321	1.30103
Regulation of nuclear beta catenin signaling and target gene transcription	2.44755	4.29413	1.30103
p53 pathway	2.97203	4.28286	1.30103
p38 MAPK signaling pathway	2.97203	4.28286	1.30103
Signalling by NGF	2.44755	4.02076	1.30103
Signaling mediated by p38-alpha and p38-beta	1.3986	3.98246	1.30103
Role of Calcineurin-dependent NFAT signaling in lymphocytes	1.92308	3.92313	1.30103
Hypoxic and oxygen homeostasis regulation of HIF-1-alpha	1.74825	3.89586	1.30103
FAS (CD95) signaling pathway	2.27273	3.8678	1.30103
Signaling events mediated by HDAC Class I	2.0979	3.8617	1.30103
N-cadherin signaling events	3.32168	3.70822	1.30103
Posttranslational regulation of adherens junction stability and dissassembly	3.14685	3.6982	1.30103
Regulation of mRNA Stability by Proteins that Bind AU-rich Elements	1.92308	3.5716	1.30103
Cell death signalling via NRAGE, NRIF and NADE	0.874126	3.50376	1.30103
TGFBR	2.0979	3.44942	1.30103
Regulation of Androgen receptor activity	1.92308	3.42848	1.30103
Presenilin action in Notch and Wnt signaling	1.22378	3.41097	1.30103
NF-kB is activated and signals survival	0.699301	3.34957	1.30103
BMP receptor signaling	2.97203	3.34745	1.30103
Alpha6Beta4Integrin	1.22378	3.29473	1.30103
Apoptotic execution phase	1.22378	3.29473	1.30103
FoxO family signaling	1.22378	3.2389	1.30103
Integrins in angiogenesis	1.3986	3.22441	1.30103
Validated nuclear estrogen receptor alpha network	1.3986	3.22441	1.30103
Smooth Muscle Contraction	0.874126	3.2159	1.30103
NRIF signals cell death from the nucleus	0.699301	3.21374	1.30103
HIF-1-alpha transcription factor network	1.3986	3.13377	1.30103
Axonal growth inhibition (RHOA activation)	0.524476	3.0768	1.30103
Influenza Virus Induced Apoptosis	0.34965	3.0539	1.30103
Glucocorticoid receptor signaling	1.57343	3.02444	1.30103
p75NTR signals via NF-kB	0.699301	2.97466	1.30103
Platelet degranulation	0.874126	2.89446	1.30103
p75NTR regulates axonogenesis	0.524476	2.88237	1.30103
mRNA Splicing	1.74825	2.87664	1.30103
mRNA Splicing - Major Pathway	1.74825	2.87664	1.30103
RNA Polymerase III Transcription Termination	0.699301	2.86842	1.30103
Androgen-mediated signaling	1.92308	2.75671	1.30103
AKT phosphorylates targets in the cytosol	0.524476	2.71595	1.30103
Notch-mediated HES/HEY network	1.57343	2.71431	1.30103
Notch signaling pathway	1.57343	2.71431	1.30103
IL2-mediated signaling events	1.74825	2.6414	1.30103
RNA Polymerase III Transcription Initiation From Type 2 Promoter	0.699301	2.59042	1.30103
Signaling by Aurora kinases	1.57343	2.58946	1.30103
Signaling by EGFR	1.57343	2.58946	1.30103
Glucocorticoid receptor regulatory network	1.3986	2.58784	1.30103
Validated targets of C-MYC transcriptional repression	1.22378	2.58507	1.30103
Transcription	2.27273	2.57889	1.30103
p75(NTR)-mediated signaling	2.27273	2.57889	1.30103
Processing of Capped Intron-Containing Pre-mRNA	1.92308	2.55208	1.30103
Semaphorin interactions	1.22378	2.54581	1.30103
LPA receptor mediated events	1.57343	2.52972	1.30103
RNA Polymerase III Transcription Initiation From Type 1 Promoter	0.699301	2.50887	1.30103
p38 signaling mediated by MAPKAP kinases	0.699301	2.50887	1.30103
HIV Infection	2.44755	2.50671	1.30103
RNA Polymerase III Transcription	0.874126	2.50611	1.30103
RNA Polymerase III Abortive And Retractive Initiation	0.874126	2.50611	1.30103
Cell Cycle, Mitotic	3.32168	2.5003	1.30103
Ceramide signaling pathway	1.04895	2.49688	1.30103
Ubiquitin-dependent degradation of Cyclin D	1.22378	2.46969	1.30103
Regulation of retinoblastoma protein	1.22378	2.46969	1.30103
Ubiquitin-dependent degradation of Cyclin D1	1.22378	2.46969	1.30103
Regulation of activated PAK-2p34 by proteasome mediated degradation	1.22378	2.46969	1.30103
Membrane Trafficking	1.3986	2.45533	1.30103
TRAF6 Mediated Induction of proinflammatory cytokines	1.04895	2.4522	1.30103
Muscle contraction	1.04895	2.4522	1.30103
a6b1 and a6b4 Integrin signaling	0.874126	2.44974	1.30103
Caspase-mediated cleavage of cytoskeletal proteins	0.524476	2.44205	1.30103
Formation and Maturation of mRNA Transcript	2.27273	2.43474	1.30103
IL2 signaling events mediated by PI3K	1.22378	2.43278	1.30103
Sema4D induced cell migration and growth-cone collapse	0.699301	2.43193	1.30103
APC/C:Cdc20 mediated degradation of Cyclin B	0.699301	2.43193	1.30103
Caspase cascade in apoptosis	1.04895	2.36624	1.30103
Ubiquitin Mediated Degradation of Phosphorylated Cdc25A	1.22378	2.36117	1.30103
APC-Cdc20 mediated degradation of Nek2A	0.699301	2.35915	1.30103
CXCR4-mediated signaling events	2.27273	2.33703	1.30103
RNA Polymerase III Chain Elongation	0.524476	2.32674	1.30103
Interaction between L1 and Ankyrins	0.524476	2.32674	1.30103
p53-Independent G1/S DNA damage checkpoint	1.22378	2.32642	1.30103
Regulation of ornithine decarboxylase (ODC)	1.22378	2.32642	1.30103
p53-Independent DNA Damage Response	1.22378	2.32642	1.30103
Destabilization of mRNA by AUF1 (hnRNP D0)	1.22378	2.29233	1.30103
NFkB and MAP kinases activation mediated by TLR4 signaling repertoire	1.04895	2.28452	1.30103
TNF alpha/NF-kB	2.0979	2.2835	1.30103
Response to elevated platelet cytosolic Ca2+	0.874126	2.24311	1.30103
Apoptotic cleavage of cellular proteins	0.874126	2.24311	1.30103
Prostanoid metabolism	0.524476	2.22241	1.30103
p75NTR recruits signalling complexes	0.524476	2.22241	1.30103
Axon guidance	2.44755	2.2166	1.30103
Mitotic M-M/G1 phases	2.62238	2.21551	1.30103
Toll Like Receptor 3 (TLR3) Cascade	1.04895	2.20673	1.30103
TRIF mediated TLR3 signaling	1.04895	2.20673	1.30103
Regulation of Apoptosis	1.22378	2.16235	1.30103
Aurora B signaling	0.874126	2.14969	1.30103
CD40/CD40L signaling	1.04895	2.13256	1.30103
MyD88-independent cascade initiated on plasma membrane	1.04895	2.13256	1.30103
G1/S DNA Damage Checkpoints	1.22378	2.13136	1.30103
mRNA Processing	1.92308	2.13131	1.30103
M Phase	1.92308	2.11138	1.30103
mTOR signalling	0.699301	2.10273	1.30103
Golgi Associated Vesicle Biogenesis	0.699301	2.10273	1.30103
Sema4D in semaphorin signaling	0.699301	2.10273	1.30103
TRAF6 mediated induction of NFkB and MAP kinases upon TLR7/8 or 9 activation	1.04895	2.09675	1.30103
ATF-2 transcription factor network	1.04895	2.09675	1.30103
MyD88 cascade initiated on plasma membrane	1.04895	2.09675	1.30103
EGFR1	1.74825	2.08116	1.30103
Host Interactions with Influenza Factors	0.34965	2.07985	1.30103
Axonal growth stimulation	0.34965	2.07985	1.30103
Cyclin E associated events during G1/S transition	1.22378	2.07104	1.30103
Nucleotide-binding domain, leucine rich repeat containing receptor (NLR) signaling pathways	0.874126	2.06197	1.30103
Autodegradation of Cdh1 by Cdh1:APC/C	1.04895	2.06175	1.30103
Toll Like Receptor 5 (TLR5) Cascade	1.04895	2.06175	1.30103
MyD88 dependent cascade initiated on endosome	1.04895	2.06175	1.30103
Toll Like Receptor 10 (TLR10) Cascade	1.04895	2.06175	1.30103
Endosomal Sorting Complex Required For Transport (ESCRT)	0.699301	2.04592	1.30103
PKB-mediated events	0.699301	2.04592	1.30103
Sema3A PAK dependent Axon repulsion	0.524476	2.03995	1.30103
Formation of ATP by chemiosmotic coupling	0.524476	2.03995	1.30103
Mitotic G1-G1/S phases	1.74825	2.03919	1.30103
Coregulation of Androgen receptor activity	1.04895	2.02754	1.30103
Host Interactions of HIV factors	1.74825	2.01855	1.30103
ER-Phagosome pathway	1.22378	2.01287	1.30103
MyD88:Mal cascade initiated on plasma membrane	1.04895	1.99408	1.30103
Toll Like Receptor 7/8 (TLR7/8) Cascade	1.04895	1.99408	1.30103
Calcium signaling in the CD4+ TCR pathway	0.699301	1.99159	1.30103
RNA Polymerase III Transcription Initiation	0.699301	1.99159	1.30103
Nephrin interactions	0.699301	1.99159	1.30103
Trk receptor signaling mediated by PI3K and PLC-gamma	1.04895	1.96135	1.30103
Cell-extracellular matrix interactions	0.524476	1.95934	1.30103
Regulation of AMPK activity via LKB1	0.524476	1.95934	1.30103
Chylomicron-mediated lipid transport	0.524476	1.95934	1.30103
PI3K/AKT activation	0.699301	1.93956	1.30103
Adaptive Immune System	2.44755	1.93057	1.30103
DNA Replication	2.62238	1.92983	1.30103
Integration of energy metabolism	1.22378	1.92939	1.30103
Toll Like Receptor TLR6:TLR2 Cascade	1.04895	1.92933	1.30103
Toll Like Receptor TLR1:TLR2 Cascade	1.04895	1.92933	1.30103
Regulation of gene expression in late stage (branching morphogenesis) pancreatic bud precursor cells	0.34965	1.91236	1.30103
Retinoic acid receptors-mediated signaling	0.874126	1.90154	1.30103
Toll Like Receptor 9 (TLR9) Cascade	1.04895	1.898	1.30103
Toll Like Receptor 2 (TLR2) Cascade	1.04895	1.898	1.30103
Cyclin D associated events in G1	0.699301	1.88967	1.30103
G1 Phase	0.699301	1.88967	1.30103
Lissencephaly gene (LIS1) in neuronal migration and development	0.699301	1.88967	1.30103
Energy dependent regulation of mTOR by LKB1-AMPK	0.524476	1.88458	1.30103
PKA activation in glucagon signalling	0.524476	1.88458	1.30103
CDK-mediated phosphorylation and removal of Cdc6	1.04895	1.86732	1.30103
APC/C:Cdc20 mediated degradation of Securin	1.04895	1.86732	1.30103
Antigen processing-Cross presentation	1.22378	1.85014	1.30103
GAB1 signalosome	0.699301	1.84177	1.30103
SCF(Skp2)-mediated degradation of p27/p21	1.04895	1.83728	1.30103
Vpu mediated degradation of CD4	1.04895	1.83728	1.30103
Cross-presentation of soluble exogenous antigens (endosomes)	1.04895	1.83728	1.30103
Calcineurin-regulated NFAT-dependent transcription in lymphocytes	0.874126	1.82793	1.30103
CD28 dependent Vav1 pathway	0.524476	1.81493	1.30103
Mitotic Telophase /Cytokinesis	0.524476	1.81493	1.30103
Autodegradation of the E3 ubiquitin ligase COP1	1.04895	1.80787	1.30103
Clathrin derived vesicle budding	0.699301	1.79574	1.30103
Alpha4 beta1 integrin signaling events	0.699301	1.79574	1.30103
trans-Golgi Network Vesicle Budding	0.699301	1.79574	1.30103
Glucagon signaling in metabolic regulation	0.699301	1.79574	1.30103
Antigen processing: Ubiquitination & Proteasome degradation	1.04895	1.77905	1.30103
Stabilization of p53	1.04895	1.77905	1.30103
Cdc20:Phospho-APC/C mediated degradation of Cyclin A	1.04895	1.77905	1.30103
APC/C:Cdh1 mediated degradation of Cdc20 and other APC/C:Cdh1 targeted proteins in late mitosis/early G1	1.04895	1.77905	1.30103
Vif-mediated degradation of APOBEC3G	1.04895	1.77905	1.30103
Activation of BAD and translocation to mitochondria	0.34965	1.77481	1.30103
sucrose degradation	0.34965	1.77481	1.30103
SCF-beta-TrCP mediated degradation of Emi1	1.04895	1.75082	1.30103
Cyclin A:Cdk2-associated events at S phase entry	1.22378	1.75053	1.30103
Destabilization of mRNA by KSRP	0.524476	1.74982	1.30103
APC/C:Cdc20 mediated degradation of mitotic proteins	1.04895	1.72315	1.30103
Nucleosome assembly	0.699301	1.7088	1.30103
Deposition of New CENPA-containing Nucleosomes at the Centromere	0.699301	1.7088	1.30103
RNA Polymerase I, RNA Polymerase III, and Mitochondrial Transcription	1.22378	1.70313	1.30103
Activation of APC/C and APC/C:Cdc20 mediated degradation of mitotic proteins	1.04895	1.69603	1.30103
Activated TLR4 signalling	1.04895	1.69603	1.30103
p53-Dependent G1/S DNA damage checkpoint	1.04895	1.69603	1.30103
p53-Dependent G1 DNA Damage Response	1.04895	1.69603	1.30103
E2F transcription factor network	1.04895	1.66945	1.30103
CD28 co-stimulation	0.699301	1.66769	1.30103
G beta:gamma signalling through PI3Kgamma	0.34965	1.65843	1.30103
Apoptosis induced DNA fragmentation	0.34965	1.65843	1.30103
Regulation of cytoskeletal remodeling and cell spreading by IPP complex components	0.34965	1.65843	1.30103
Activation of DNA fragmentation factor	0.34965	1.65843	1.30103
Rho GTPase cycle	0.34965	1.65843	1.30103
Signaling by Rho GTPases	0.34965	1.65843	1.30103
Regulation of the Fanconi anemia pathway	0.34965	1.65843	1.30103
Direct p53 effectors	1.57343	1.65162	1.30103
CDT1 association with the CDC6:ORC:origin complex	1.04895	1.64338	1.30103
Signaling by FGFR	1.22378	1.63486	1.30103
E-cadherin signaling in keratinocytes	0.524476	1.63129	1.30103
PIP3 activates AKT signaling	0.524476	1.63129	1.30103
Signaling by Wnt	1.04895	1.61781	1.30103
Degradation of beta-catenin by the destruction complex	1.04895	1.61781	1.30103
G2/M Transition	1.22378	1.61281	1.30103
Cell Cycle Checkpoints	1.3986	1.60727	1.30103
Toll Like Receptor 4 (TLR4) Cascade	1.04895	1.59274	1.30103
PI3K Cascade	0.699301	1.58976	1.30103
ErbB2/ErbB3 signaling events	0.699301	1.58976	1.30103
RNA Polymerase III Transcription Initiation From Type 3 Promoter	0.524476	1.5771	1.30103
Fanconi Anemia pathway	0.524476	1.5771	1.30103
NCAM signaling for neurite out-growth	0.874126	1.5696	1.30103
eNOS activation	0.34965	1.55782	1.30103
GP1b-IX-V activation signalling	0.34965	1.55782	1.30103
prostanoid biosynthesis	0.34965	1.55782	1.30103
a4b7 Integrin signaling	0.34965	1.55782	1.30103
Vitamin B5 (pantothenate) metabolism	0.34965	1.55782	1.30103
Signaling events mediated by HDAC Class III	0.699301	1.55277	1.30103
S Phase	1.3986	1.55031	1.30103
Mitotic G2-G2/M phases	1.22378	1.54873	1.30103
Regulation of APC/C activators between G1/S and early anaphase	1.04895	1.544	1.30103
Biotin metabolism	0.174825	1.52658	1.30103
xanthine and xanthosine salvage	0.174825	1.52658	1.30103
COX reactions	0.174825	1.52658	1.30103
Signaling events mediated by PRL	0.524476	1.52586	1.30103
RNA Polymerase II Transcription	1.22378	1.50764	1.30103
Neurotrophic factor-mediated Trk receptor signaling	1.22378	1.50764	1.30103
Class I MHC mediated antigen processing & presentation	1.22378	1.50764	1.30103
Regulation of Water Balance by Renal Aquaporins	0.524476	1.47731	1.30103
APC/C-mediated degradation of cell cycle proteins	1.04895	1.47423	1.30103
Regulation of mitotic cell cycle	1.04895	1.47423	1.30103
IRAK2 mediated activation of TAK1 complex upon TLR7/8 or 9 stimulation	0.34965	1.46943	1.30103
IRAK2 mediated activation of TAK1 complex	0.34965	1.46943	1.30103
Loss of Nlp from mitotic centrosomes	0.874126	1.45846	1.30103
Loss of proteins required for interphase microtubule organizationÃÂ from the centrosome	0.874126	1.45846	1.30103
FOXM1 transcription factor network	0.699301	1.44892	1.30103
mRNA Splicing - Minor Pathway	0.699301	1.44892	1.30103
JNK signaling in the CD4+ TCR pathway	0.699301	1.44892	1.30103
Ras signaling in the CD4+ TCR pathway	0.699301	1.44892	1.30103
PLK1 signaling events	1.22378	1.44831	1.30103
Golgi Cisternae Pericentriolar Stack Reorganization	0.874126	1.43227	1.30103
Mitotic Prophase	0.874126	1.43227	1.30103
Nephrin/Neph1 signaling in the kidney podocyte	0.524476	1.43122	1.30103
Switching of origins to a post-replicative state	1.04895	1.42981	1.30103
Orc1 removal from chromatin	1.04895	1.42981	1.30103
Assembly of the pre-replicative complex	1.04895	1.42981	1.30103
C-MYB transcription factor network	1.04895	1.4082	1.30103
Immune System	4.02098	1.39613	1.30103
NGF signalling via TRKA from the plasma membrane	1.22378	1.3916	1.30103
Notch-HLH transcription pathway	0.34965	1.39077	1.30103
G-protein beta:gamma signalling	0.34965	1.39077	1.30103
The NLRP3 inflammasome	0.34965	1.39077	1.30103
TAK1 activates NFkB by phosphorylation and activation of IKKs complex	0.34965	1.39077	1.30103
NICD traffics to nucleus	0.34965	1.39077	1.30103
NOD1/2 Signaling Pathway	0.524476	1.38738	1.30103
Removal of licensing factors from origins	1.04895	1.38698	1.30103
Validated transcriptional targets of deltaNp63 isoforms	0.874126	1.38165	1.30103
Polo-like kinase signaling events in the cell cycle	1.22378	1.35517	1.30103
EGFR downregulation	0.524476	1.34563	1.30103
PI-3K cascade	0.524476	1.34563	1.30103
Aquaporin-mediated transport	0.524476	1.34563	1.30103
Lipoprotein metabolism	0.524476	1.34563	1.30103
TCR signaling in na&#xef;ve CD4+ T cells	1.3986	1.34354	1.30103
Downstream signaling of activated FGFR	0.874126	1.33326	1.30103
Regulation of DNA replication	1.04895	1.32551	1.30103
Innate Immune System	1.74825	1.32427	1.30103
Tetrahydrobiopterin (BH4) synthesis, recycling, salvage and regulation	0.34965	1.32006	1.30103
Calnexin/calreticulin cycle	0.34965	1.32006	1.30103
RIG-I/MDA5 mediated induction of IFN-alpha/beta pathways	0.874126	1.30985	1.30103
Meiotic Synapsis	0.699301	1.29624	1.30103
IL6-mediated signaling events	0.699301	1.29624	1.30103
Toll Receptor Cascades	1.04895	1.28629	1.30103
Hedgehog signaling events mediated by Gli proteins	0.699301	1.26835	1.30103
Reelin signaling pathway	0.524476	1.26772	1.30103
IL12 signaling mediated by STAT4	0.524476	1.26772	1.30103
Insulin-mediated glucose transport	0.524476	1.26772	1.30103
Platelet activation, signaling and aggregation	1.3986	1.26628	1.30103
Signaling events regulated by Ret tyrosine kinase	0.874126	1.26453	1.30103
Metabolism of amino acids and derivatives	1.74825	1.2598	1.30103
N-glycan trimming in the ER and Calnexin/Calreticulin cycle	0.34965	1.25596	1.30103
Viral dsRNA:TLR3:TRIF Complex Activates RIP1	0.34965	1.25596	1.30103
TRAF6 mediated NF-kB activation	0.34965	1.25596	1.30103
Recruitment of mitotic centrosome proteins and complexes	0.874126	1.24259	1.30103
Centrosome maturation	0.874126	1.24259	1.30103
arsenate detoxification I (glutaredoxin)	0.174825	1.23205	1.30103
spermidine biosynthesis	0.174825	1.23205	1.30103
palmitate biosynthesis I (animals)	0.174825	1.23205	1.30103
vRNP Assembly	0.174825	1.23205	1.30103
fatty acid biosynthesis initiation II	0.174825	1.23205	1.30103
Insulin effects increased synthesis of Xylulose-5-Phosphate	0.174825	1.23205	1.30103
Amyloids	0.174825	1.23205	1.30103
Virus Assembly and Release	0.174825	1.23205	1.30103
uridine-5'-phosphate biosynthesis	0.174825	1.23205	1.30103
Assembly of Viral Components at the Budding Site	0.174825	1.23205	1.30103
Striated Muscle Contraction	0.524476	1.23131	1.30103
Pausing and recovery of Tat-mediated HIV-1 elongation	0.524476	1.23131	1.30103
Tat-mediated HIV-1 elongation arrest and recovery	0.524476	1.23131	1.30103
Cell-Cell communication	1.22378	1.21964	1.30103
G1/S Transition	1.22378	1.21964	1.30103
TRAF6 mediated induction of TAK1 complex	0.34965	1.19744	1.30103
Viral Messenger RNA Synthesis	0.34965	1.19744	1.30103
HIV-1 elongation arrest and recovery	0.524476	1.19644	1.30103
Intrinsic Pathway for Apoptosis	0.524476	1.19644	1.30103
EPHA forward signaling	0.524476	1.19644	1.30103
Elongation arrest and recovery	0.524476	1.19644	1.30103
Pausing and recovery of HIV-1 elongation	0.524476	1.19644	1.30103
Pausing and recovery of elongation	0.524476	1.19644	1.30103
IRS-mediated signalling	0.699301	1.1893	1.30103
Costimulation by the CD28 family	0.699301	1.16438	1.30103
Netrin-mediated signaling events	0.524476	1.163	1.30103
Circadian Clock	0.524476	1.163	1.30103
Association of licensing factors with the pre-replicative complex	0.34965	1.14369	1.30103
Validated nuclear estrogen receptor beta network	0.34965	1.14369	1.30103
M/G1 Transition	1.04895	1.14211	1.30103
DNA Replication Pre-Initiation	1.04895	1.14211	1.30103
IRS-related events	0.699301	1.14014	1.30103
Downstream signal transduction	0.874126	1.13952	1.30103
Mitotic Prometaphase	1.04895	1.12541	1.30103
Syndecan-2-mediated signaling events	0.874126	1.10116	1.30103
Regulation of Insulin Secretion by Glucagon-like Peptide-1	0.34965	1.09408	1.30103
LPA4-mediated signaling events	0.34965	1.09408	1.30103
Spry regulation of FGF signaling	0.34965	1.09408	1.30103
Conversion from APC/C:Cdc20 to APC/C:Cdh1 in late anaphase	0.34965	1.09408	1.30103
Signaling by PDGF	0.874126	1.08255	1.30103
Insulin receptor signalling cascade	0.699301	1.07116	1.30103
Generic Transcription Pathway	0.524476	1.07041	1.30103
L1CAM interactions	0.874126	1.0643	1.30103
Creatine metabolism	0.174825	1.06242	1.30103
AKT-mediated inactivation of FOXO1A	0.174825	1.06242	1.30103
Inhibition of HSL	0.174825	1.06242	1.30103
Vpr-mediated induction of apoptosis by mitochondrial outer membrane permeabilization	0.174825	1.06242	1.30103
Transport of fatty acids	0.174825	1.06242	1.30103
guanosine nucleotides degradation III	0.174825	1.06242	1.30103
Regulation of Insulin Secretion by Acetylcholine	0.174825	1.06242	1.30103
PDE3B signalling	0.174825	1.06242	1.30103
Autointegration results in viral DNA circles	0.174825	1.06242	1.30103
Stimulation of the cell death response by PAK-2p34	0.174825	1.06242	1.30103
purine ribonucleosides degradation to ribose-1-phosphate	0.174825	1.06242	1.30103
Inhibition of TSC complex formation by PKB	0.174825	1.06242	1.30103
HIV Life Cycle	1.04895	1.06123	1.30103
NOTCH	0.699301	1.04934	1.30103
Activation of BH3-only proteins	0.34965	1.04808	1.30103
Inflammasomes	0.34965	1.04808	1.30103
Negative regulation of FGFR signaling	0.34965	1.04808	1.30103
Glucose metabolism	0.524476	1.04187	1.30103
p63 transcription factor network	1.04895	1.03066	1.30103
RNA Polymerase II Pre-transcription Events	0.699301	1.02807	1.30103
DNA Repair	1.04895	1.01573	1.30103
Inhibition of the proteolytic activity of APC/C required for the onset of anaphase by mitotic spindle checkpoint components	0.34965	1.00526	1.30103
Inactivation of APC/C via direct inhibition of the APC/C complex	0.34965	1.00526	1.30103
Polo-like kinase mediated events	0.34965	1.00526	1.30103
Metabolism of nitric oxide	0.34965	1.00526	1.30103
Activated AMPK stimulates fatty-acid oxidation in muscle	0.34965	1.00526	1.30103
eNOS activation and regulation	0.34965	1.00526	1.30103
Phosphorylation of the APC/C	0.34965	1.00526	1.30103
Signaling events mediated by HDAC Class II	0.524476	0.987867	1.30103
Transcription of the HIV genome	0.699301	0.987118	1.30103
Validated transcriptional targets of AP1 family members Fra1 and Fra2	1.22378	0.977529	1.30103
Synthesis of DNA	1.04895	0.972348	1.30103
Fc-epsilon receptor I signaling in mast cells	0.699301	0.967391	1.30103
EPHA2 forward signaling	0.34965	0.965264	1.30103
Mitotic Spindle Checkpoint	0.34965	0.965264	1.30103
PKA activation	0.34965	0.965264	1.30103
RNA Polymerase II HIV-1 Promoter Escape	0.524476	0.962299	1.30103
Interleukin-1 signaling	0.524476	0.962299	1.30103
HIV-1 Transcription Initiation	0.524476	0.962299	1.30103
RNA Polymerase II Transcription Initiation And Promoter Clearance	0.524476	0.962299	1.30103
RNA Polymerase II Transcription Initiation	0.524476	0.962299	1.30103
RNA Polymerase II Transcription Pre-Initiation And Promoter Opening	0.524476	0.962299	1.30103
RNA Polymerase II Promoter Escape	0.524476	0.962299	1.30103
IL12-mediated signaling events	1.04895	0.944533	1.30103
adenine and adenosine salvage III	0.174825	0.943915	1.30103
Breakdown of the nuclear lamina	0.174825	0.943915	1.30103
Localization of the PINCH-ILK-PARVIN complex to focal adhesions	0.174825	0.943915	1.30103
Assembly of the RAD50-MRE11-NBS1 complex at DNA double-strand breaks	0.174825	0.943915	1.30103
Prostacyclin signalling through prostacyclin receptor	0.174825	0.943915	1.30103
MRN complex relocalizes to nuclear foci	0.174825	0.943915	1.30103
arginine degradation I (arginase pathway)	0.174825	0.943915	1.30103
AKT phosphorylates targets in the nucleus	0.174825	0.943915	1.30103
Transport of Notch receptor precursor to golgi	0.174825	0.943915	1.30103
Mature Notch receptor traffics to plasma membrane	0.174825	0.943915	1.30103
dermatan sulfate biosynthesis (late stages)	0.174825	0.943915	1.30103
amb2 Integrin signaling	0.524476	0.937618	1.30103
Unfolded Protein Response	0.699301	0.929354	1.30103
Phosphorylation of Emi1	0.34965	0.927794	1.30103
PKA-mediated phosphorylation of CREB	0.34965	0.927794	1.30103
Destabilization of mRNA by Butyrate Response Factor 1 (BRF1)	0.34965	0.927794	1.30103
Gluconeogenesis	0.34965	0.927794	1.30103
Formation of HIV-1 elongation complex containing HIV-1 Tat	0.524476	0.913778	1.30103
Tat-mediated elongation of the HIV-1 transcript	0.524476	0.913778	1.30103
HIV-1 Transcription Elongation	0.524476	0.913778	1.30103
Aurora A signaling	0.699301	0.911013	1.30103
Signaling events mediated by the Hedgehog family	0.699301	0.893103	1.30103
G0 and Early G1	0.34965	0.892593	1.30103
MAPK targets/ Nuclear events mediated by MAP kinases	0.34965	0.892593	1.30103
Signaling by Notch	0.34965	0.892593	1.30103
Formation of RNA Pol II elongation complex	0.524476	0.890736	1.30103
RNA Polymerase II Transcription Elongation	0.524476	0.890736	1.30103
Formation of HIV-1 elongation complex in the absence of HIV-1 Tat	0.524476	0.890736	1.30103
Respiratory electron transport, ATP synthesis by chemiosmotic coupling, and heat production by uncoupling proteins.	0.874126	0.870647	1.30103
EphrinA-EPHA pathway	0.524476	0.868453	1.30103
Post-Elongation Processing of the Transcript	0.524476	0.868453	1.30103
RNA Polymerase II Transcription Termination	0.524476	0.868453	1.30103
Cleavage of Growing Transcript in the Termination Region	0.524476	0.868453	1.30103
Mitotic Metaphase/Anaphase Transition	0.34965	0.859442	1.30103
G alpha (z) signalling events	0.34965	0.859442	1.30103
BCR signaling pathway	0.699301	0.858522	1.30103
Signaling events mediated by TCPTP	0.874126	0.856383	1.30103

## Sheet: Biological pathway
Dataset: New My mRNAs (more mapped
Enrichment analysis: Biological pathway
Number of genes in the dataset: 572
Number of genes in the dataset (which are available in Biological pathway database) :272
Number of genes in background: 19230
						Corrected p-values
Biological pathway	No. of genes in the dataset	No.of genes in the background dataset	Percentage of genes	Fold enrichment	P-value (Hypergeometric test)	Bonferroni method	BH method	Q-value (Storey-Tibshirani method)	Mapped gene names
GTP hydrolysis and joining of the 60S ribosomal subunit	41	103	7.16783	13.384	1.06186e-35	1.77118e-32	1.0336e-32	3.92731e-32	EIF3A; EIF3B; EIF3G; EIF3H; EIF4G1; EIF5B; RPL10; RPL10A; RPL11; RPL12; RPL13; RPL13A; RPL14; RPL18A; RPL19; RPL23A; RPL26; RPL27A; RPL29; RPL3; RPL31; RPL32; RPL35; RPL36; RPL37A; RPL38; RPL7; RPLP0; RPLP1; RPLP2; RPS11; RPS14; RPS19; RPS2; RPS21; RPS23; RPS24; RPS28; RPS5; RPS8; UBA52;
Translation	43	117	7.51748	12.3573	1.23932e-35	2.06719e-32	1.0336e-32	3.92731e-32	EEF1A1; EEF2; EIF3A; EIF3B; EIF3G; EIF3H; EIF4G1; EIF5B; RPL10; RPL10A; RPL11; RPL12; RPL13; RPL13A; RPL14; RPL18A; RPL19; RPL23A; RPL26; RPL27A; RPL29; RPL3; RPL31; RPL32; RPL35; RPL36; RPL37A; RPL38; RPL7; RPLP0; RPLP1; RPLP2; RPS11; RPS14; RPS19; RPS2; RPS21; RPS23; RPS24; RPS28; RPS5; RPS8; UBA52;
Formation of a pool of free 40S subunits	39	92	6.81818	14.2533	2.66772e-35	4.44976e-32	1.48325e-32	5.63585e-32	EIF3A; EIF3B; EIF3G; EIF3H; RPL10; RPL10A; RPL11; RPL12; RPL13; RPL13A; RPL14; RPL18A; RPL19; RPL23A; RPL26; RPL27A; RPL29; RPL3; RPL31; RPL32; RPL35; RPL36; RPL37A; RPL38; RPL7; RPLP0; RPLP1; RPLP2; RPS11; RPS14; RPS19; RPS2; RPS21; RPS23; RPS24; RPS28; RPS5; RPS8; UBA52;
Peptide chain elongation	37	82	6.46853	15.1715	8.65049e-35	1.4429e-31	3.60725e-32	1.37063e-31	EEF1A1; EEF2; RPL10; RPL10A; RPL11; RPL12; RPL13; RPL13A; RPL14; RPL18A; RPL19; RPL23A; RPL26; RPL27A; RPL29; RPL3; RPL31; RPL32; RPL35; RPL36; RPL37A; RPL38; RPL7; RPLP0; RPLP1; RPLP2; RPS11; RPS14; RPS19; RPS2; RPS21; RPS23; RPS24; RPS28; RPS5; RPS8; UBA52;
3' -UTR-mediated translational regulation	40	102	6.99301	13.1857	1.5215e-34	2.53786e-31	4.22977e-32	1.60717e-31	EIF3A; EIF3B; EIF3G; EIF3H; EIF4G1; RPL10; RPL10A; RPL11; RPL12; RPL13; RPL13A; RPL14; RPL18A; RPL19; RPL23A; RPL26; RPL27A; RPL29; RPL3; RPL31; RPL32; RPL35; RPL36; RPL37A; RPL38; RPL7; RPLP0; RPLP1; RPLP2; RPS11; RPS14; RPS19; RPS2; RPS21; RPS23; RPS24; RPS28; RPS5; RPS8; UBA52;
L13a-mediated translational silencing of Ceruloplasmin expression	40	102	6.99301	13.1857	1.5215e-34	2.53786e-31	4.22977e-32	1.60717e-31	EIF3A; EIF3B; EIF3G; EIF3H; EIF4G1; RPL10; RPL10A; RPL11; RPL12; RPL13; RPL13A; RPL14; RPL18A; RPL19; RPL23A; RPL26; RPL27A; RPL29; RPL3; RPL31; RPL32; RPL35; RPL36; RPL37A; RPL38; RPL7; RPLP0; RPLP1; RPLP2; RPS11; RPS14; RPS19; RPS2; RPS21; RPS23; RPS24; RPS28; RPS5; RPS8; UBA52;
Eukaryotic Translation Initiation	41	110	7.16783	12.5324	2.58446e-34	4.31088e-31	5.3886e-32	2.04748e-31	EIF3A; EIF3B; EIF3G; EIF3H; EIF4G1; EIF5B; RPL10; RPL10A; RPL11; RPL12; RPL13; RPL13A; RPL14; RPL18A; RPL19; RPL23A; RPL26; RPL27A; RPL29; RPL3; RPL31; RPL32; RPL35; RPL36; RPL37A; RPL38; RPL7; RPLP0; RPLP1; RPLP2; RPS11; RPS14; RPS19; RPS2; RPS21; RPS23; RPS24; RPS28; RPS5; RPS8; UBA52;
Cap-dependent Translation Initiation	41	110	7.16783	12.5324	2.58446e-34	4.31088e-31	5.3886e-32	2.04748e-31	EIF3A; EIF3B; EIF3G; EIF3H; EIF4G1; EIF5B; RPL10; RPL10A; RPL11; RPL12; RPL13; RPL13A; RPL14; RPL18A; RPL19; RPL23A; RPL26; RPL27A; RPL29; RPL3; RPL31; RPL32; RPL35; RPL36; RPL37A; RPL38; RPL7; RPLP0; RPLP1; RPLP2; RPS11; RPS14; RPS19; RPS2; RPS21; RPS23; RPS24; RPS28; RPS5; RPS8; UBA52;
Eukaryotic Translation Elongation	37	85	6.46853	14.6361	4.54797e-34	7.58602e-31	8.42891e-32	3.2027e-31	EEF1A1; EEF2; RPL10; RPL10A; RPL11; RPL12; RPL13; RPL13A; RPL14; RPL18A; RPL19; RPL23A; RPL26; RPL27A; RPL29; RPL3; RPL31; RPL32; RPL35; RPL36; RPL37A; RPL38; RPL7; RPLP0; RPLP1; RPLP2; RPS11; RPS14; RPS19; RPS2; RPS21; RPS23; RPS24; RPS28; RPS5; RPS8; UBA52;
Influenza Viral RNA Transcription and Replication	38	98	6.64336	13.0378	1.19867e-32	1.99938e-29	1.99938e-30	7.59696e-30	GTF2F1; HSP90AA1; POLR2L; RPL10; RPL10A; RPL11; RPL12; RPL13; RPL13A; RPL14; RPL18A; RPL19; RPL23A; RPL26; RPL27A; RPL29; RPL3; RPL31; RPL32; RPL35; RPL36; RPL37A; RPL38; RPL7; RPLP0; RPLP1; RPLP2; RPS11; RPS14; RPS19; RPS2; RPS21; RPS23; RPS24; RPS28; RPS5; RPS8; UBA52;
Nonsense Mediated Decay Independent of the Exon Junction Complex	36	87	6.29371	13.9133	3.31698e-32	5.53273e-29	5.02976e-30	1.91113e-29	EIF4G1; RPL10; RPL10A; RPL11; RPL12; RPL13; RPL13A; RPL14; RPL18A; RPL19; RPL23A; RPL26; RPL27A; RPL29; RPL3; RPL31; RPL32; RPL35; RPL36; RPL37A; RPL38; RPL7; RPLP0; RPLP1; RPLP2; RPS11; RPS14; RPS19; RPS2; RPS21; RPS23; RPS24; RPS28; RPS5; RPS8; UBA52;
Eukaryotic Translation Termination	35	82	6.11888	14.3516	6.43857e-32	1.07395e-28	8.26117e-30	3.13896e-29	RPL10; RPL10A; RPL11; RPL12; RPL13; RPL13A; RPL14; RPL18A; RPL19; RPL23A; RPL26; RPL27A; RPL29; RPL3; RPL31; RPL32; RPL35; RPL36; RPL37A; RPL38; RPL7; RPLP0; RPLP1; RPLP2; RPS11; RPS14; RPS19; RPS2; RPS21; RPS23; RPS24; RPS28; RPS5; RPS8; UBA52;
Viral mRNA Translation	35	82	6.11888	14.3516	6.43857e-32	1.07395e-28	8.26117e-30	3.13896e-29	RPL10; RPL10A; RPL11; RPL12; RPL13; RPL13A; RPL14; RPL18A; RPL19; RPL23A; RPL26; RPL27A; RPL29; RPL3; RPL31; RPL32; RPL35; RPL36; RPL37A; RPL38; RPL7; RPLP0; RPLP1; RPLP2; RPS11; RPS14; RPS19; RPS2; RPS21; RPS23; RPS24; RPS28; RPS5; RPS8; UBA52;
Regulation of beta-cell development	38	108	6.64336	11.8307	8.88357e-31	1.48178e-27	1.05841e-28	4.02161e-28	AKT1; NOTCH1; ONECUT3; RPL10; RPL10A; RPL11; RPL12; RPL13; RPL13A; RPL14; RPL18A; RPL19; RPL23A; RPL26; RPL27A; RPL29; RPL3; RPL31; RPL32; RPL35; RPL36; RPL37A; RPL38; RPL7; RPLP0; RPLP1; RPLP2; RPS11; RPS14; RPS19; RPS2; RPS21; RPS23; RPS24; RPS28; RPS5; RPS8; UBA52;
Influenza Infection	42	140	7.34266	10.0872	1.18536e-30	1.97718e-27	1.31812e-28	5.0084e-28	CALR; GTF2F1; HSP90AA1; KPNB1; POLR2L; RPL10; RPL10A; RPL11; RPL12; RPL13; RPL13A; RPL14; RPL18A; RPL19; RPL23A; RPL26; RPL27A; RPL29; RPL3; RPL31; RPL32; RPL35; RPL36; RPL37A; RPL38; RPL7; RPLP0; RPLP1; RPLP2; RPS11; RPS14; RPS19; RPS2; RPS21; RPS23; RPS24; RPS28; RPS5; RPS8; SLC25A6; TGFB1; UBA52;
Regulation of gene expression in beta cells	36	98	6.29371	12.3518	5.39788e-30	9.00367e-27	5.62729e-28	2.13818e-27	AKT1; RPL10; RPL10A; RPL11; RPL12; RPL13; RPL13A; RPL14; RPL18A; RPL19; RPL23A; RPL26; RPL27A; RPL29; RPL3; RPL31; RPL32; RPL35; RPL36; RPL37A; RPL38; RPL7; RPLP0; RPLP1; RPLP2; RPS11; RPS14; RPS19; RPS2; RPS21; RPS23; RPS24; RPS28; RPS5; RPS8; UBA52;
Influenza Life Cycle	40	135	6.99301	9.96273	5.23565e-29	8.73306e-26	5.13709e-27	1.95192e-26	CALR; GTF2F1; HSP90AA1; KPNB1; POLR2L; RPL10; RPL10A; RPL11; RPL12; RPL13; RPL13A; RPL14; RPL18A; RPL19; RPL23A; RPL26; RPL27A; RPL29; RPL3; RPL31; RPL32; RPL35; RPL36; RPL37A; RPL38; RPL7; RPLP0; RPLP1; RPLP2; RPS11; RPS14; RPS19; RPS2; RPS21; RPS23; RPS24; RPS28; RPS5; RPS8; UBA52;
Nonsense-Mediated Decay	36	104	6.29371	11.6392	6.3412e-29	1.05771e-25	5.56691e-27	2.11523e-26	EIF4G1; RPL10; RPL10A; RPL11; RPL12; RPL13; RPL13A; RPL14; RPL18A; RPL19; RPL23A; RPL26; RPL27A; RPL29; RPL3; RPL31; RPL32; RPL35; RPL36; RPL37A; RPL38; RPL7; RPLP0; RPLP1; RPLP2; RPS11; RPS14; RPS19; RPS2; RPS21; RPS23; RPS24; RPS28; RPS5; RPS8; UBA52;
Nonsense Mediated Decay Enhanced by the Exon Junction Complex	36	104	6.29371	11.6392	6.3412e-29	1.05771e-25	5.56691e-27	2.11523e-26	EIF4G1; RPL10; RPL10A; RPL11; RPL12; RPL13; RPL13A; RPL14; RPL18A; RPL19; RPL23A; RPL26; RPL27A; RPL29; RPL3; RPL31; RPL32; RPL35; RPL36; RPL37A; RPL38; RPL7; RPLP0; RPLP1; RPLP2; RPS11; RPS14; RPS19; RPS2; RPS21; RPS23; RPS24; RPS28; RPS5; RPS8; UBA52;
Gene Expression	61	378	10.6643	5.42592	1.23228e-27	2.05545e-24	1.02772e-25	3.905e-25	CREBBP; DARS2; EEF1A1; EEF2; EIF3A; EIF3B; EIF3G; EIF3H; EIF4G1; EIF5B; FARSA; FUS; GTF2F1; HNRNPU; HNRNPUL1; NOTCH1; POLR2L; RPL10; RPL10A; RPL11; RPL12; RPL13; RPL13A; RPL14; RPL18A; RPL19; RPL23A; RPL26; RPL27A; RPL29; RPL3; RPL31; RPL32; RPL35; RPL36; RPL37A; RPL38; RPL7; RPLP0; RPLP1; RPLP2; RPS11; RPS14; RPS19; RPS2; RPS21; RPS23; RPS24; RPS28; RPS5; RPS8; SLBP; SNRNP200; SNRNP70; SRSF2; TA…
Insulin Synthesis and Processing	36	132	6.29371	9.17048	7.94741e-25	1.32563e-21	6.31251e-23	2.39854e-22	RPL10; RPL10A; RPL11; RPL12; RPL13; RPL13A; RPL14; RPL18A; RPL19; RPL23A; RPL26; RPL27A; RPL29; RPL3; RPL31; RPL32; RPL35; RPL36; RPL37A; RPL38; RPL7; RPLP0; RPLP1; RPLP2; RPS11; RPS14; RPS19; RPS2; RPS21; RPS23; RPS24; RPS28; RPS5; RPS8; SSR4; UBA52;
Metabolism of mRNA	46	234	8.04196	6.60988	8.87852e-25	1.48094e-21	6.73153e-23	2.55775e-22	AKT1; ANAPC10; ANAPC11; EIF4G1; LSM3; MAPKAPK2; PSMD2; PSMD3; RPL10; RPL10A; RPL11; RPL12; RPL13; RPL13A; RPL14; RPL18A; RPL19; RPL23A; RPL26; RPL27A; RPL29; RPL3; RPL31; RPL32; RPL35; RPL36; RPL37A; RPL38; RPL7; RPLP0; RPLP1; RPLP2; RPS11; RPS14; RPS19; RPS2; RPS21; RPS23; RPS24; RPS28; RPS5; RPS8; SET; UBA52; UBC; YWHAZ;
Metabolism of proteins	47	259	8.21678	6.10168	1.00067e-23	1.66912e-20	7.25706e-22	2.75743e-21	ACTB; CALR; DPAGT1; EEF1A1; EEF2; EIF3A; EIF3B; EIF3G; EIF3H; EIF4G1; EIF5B; PRKCSH; RPL10; RPL10A; RPL11; RPL12; RPL13; RPL13A; RPL14; RPL18A; RPL19; RPL23A; RPL26; RPL27A; RPL29; RPL3; RPL31; RPL32; RPL35; RPL36; RPL37A; RPL38; RPL7; RPLP0; RPLP1; RPLP2; RPS11; RPS14; RPS19; RPS2; RPS21; RPS23; RPS24; RPS28; RPS5; RPS8; UBA52;
Developmental Biology	57	432	9.96503	4.43642	2.04436e-21	3.40999e-18	1.42083e-19	5.39866e-19	AGRN; AKT1; ARHGAP39; CACNA1H; CFL1; CREBBP; DRAP1; ERBB2; HSP90AA1; HSP90AB1; MYH9; MYL6; NCOR2; NOTCH1; NTN3; ONECUT3; RHOA; RPL10; RPL10A; RPL11; RPL12; RPL13; RPL13A; RPL14; RPL18A; RPL19; RPL23A; RPL26; RPL27A; RPL29; RPL3; RPL31; RPL32; RPL35; RPL36; RPL37A; RPL38; RPL7; RPLP0; RPLP1; RPLP2; RPS11; RPS14; RPS19; RPS2; RPS21; RPS23; RPS24; RPS28; RPS5; RPS8; SPTAN1; SPTBN1; SPTBN2; STIP1; TG…
Metabolism of RNA	46	281	8.04196	5.50435	2.57457e-21	4.29438e-18	1.71775e-19	6.52686e-19	AKT1; ANAPC10; ANAPC11; EIF4G1; LSM3; MAPKAPK2; PSMD2; PSMD3; RPL10; RPL10A; RPL11; RPL12; RPL13; RPL13A; RPL14; RPL18A; RPL19; RPL23A; RPL26; RPL27A; RPL29; RPL3; RPL31; RPL32; RPL35; RPL36; RPL37A; RPL38; RPL7; RPLP0; RPLP1; RPLP2; RPS11; RPS14; RPS19; RPS2; RPS21; RPS23; RPS24; RPS28; RPS5; RPS8; SET; UBA52; UBC; YWHAZ;
Diabetes pathways	40	216	6.99301	6.22688	1.09349e-20	1.82394e-17	7.01517e-19	2.66552e-18	CALR; CXCL8; HDGF; LMNA; RPL10; RPL10A; RPL11; RPL12; RPL13; RPL13A; RPL14; RPL18A; RPL19; RPL23A; RPL26; RPL27A; RPL29; RPL3; RPL31; RPL32; RPL35; RPL36; RPL37A; RPL38; RPL7; RPLP0; RPLP1; RPLP2; RPS11; RPS14; RPS19; RPS2; RPS21; RPS23; RPS24; RPS28; RPS5; RPS8; SSR4; UBA52;
Metabolism	69	823	12.0629	2.81892	6.07086e-15	1.01262e-11	3.75044e-13	1.42504e-12	ACO2; ADCY3; AKT1; ANAPC10; ANAPC11; ARG2; ATP5F1; CAD; EIF4G1; FASN; GNAS; GNB2; HSP90AA1; LSM3; MAPKAPK2; MARCKS; MT-ATP6; MT-ATP8; MT-ND2; NDUFB11; OAZ3; PNP; PRKAR1B; PSMD2; PSMD3; RPL10; RPL10A; RPL11; RPL12; RPL13; RPL13A; RPL14; RPL18A; RPL19; RPL23A; RPL26; RPL27A; RPL29; RPL3; RPL31; RPL32; RPL35; RPL36; RPL37A; RPL38; RPL7; RPLP0; RPLP1; RPLP2; RPS11; RPS14; RPS19; RPS2; RPS21; RPS23; R…
Translation initiation complex formation	15	54	2.62238	9.34292	3.12157e-11	5.20678e-08	1.79544e-09	6.82206e-09	EIF3A; EIF3B; EIF3G; EIF3H; EIF4G1; RPS11; RPS14; RPS19; RPS2; RPS21; RPS23; RPS24; RPS28; RPS5; RPS8;
Ribosomal scanning and start codon recognition	15	54	2.62238	9.34292	3.12157e-11	5.20678e-08	1.79544e-09	6.82206e-09	EIF3A; EIF3B; EIF3G; EIF3H; EIF4G1; RPS11; RPS14; RPS19; RPS2; RPS21; RPS23; RPS24; RPS28; RPS5; RPS8;
Activation of the mRNA upon binding of the cap-binding complex and eIFs, and subsequent binding to 43S	15	55	2.62238	9.17307	4.17582e-11	6.96527e-08	2.32176e-09	8.82188e-09	EIF3A; EIF3B; EIF3G; EIF3H; EIF4G1; RPS11; RPS14; RPS19; RPS2; RPS21; RPS23; RPS24; RPS28; RPS5; RPS8;
Formation of the ternary complex, and subsequently, the 43S complex	14	47	2.44755	10.019	5.01819e-11	8.37035e-08	2.70011e-09	1.02595e-08	EIF3A; EIF3B; EIF3G; EIF3H; RPS11; RPS14; RPS19; RPS2; RPS21; RPS23; RPS24; RPS28; RPS5; RPS8;
C-MYC pathway	23	149	4.02098	5.19131	9.40472e-11	1.56871e-07	4.90221e-09	1.86267e-08	BMI1; CAD; CCND1; CREBBP; EIF4G1; ENO1; ERBB2; FOSL1; FTH1; GAPDH; HDAC1; HMGA1; HSP90AA1; HUWE1; LDHA; MTA1; MYC; NCL; NDRG1; RPL11; TAF10; TSC2; UBTF;
Validated targets of C-MYC transcriptional activation	17	81	2.97203	7.05897	1.94019e-10	3.23623e-07	9.80677e-09	3.72623e-08	BMI1; CAD; CREBBP; EIF4G1; ENO1; FOSL1; GAPDH; HMGA1; HSP90AA1; HUWE1; LDHA; MTA1; MYC; NCL; RPL11; TAF10; UBTF;
TRAIL signaling pathway	79	1325	13.8112	2.00465	2.17827e-09	3.63336e-06	1.06863e-07	4.06044e-07	ACTN1; AES; AKT1; ALDOA; APP; ARHGDIA; BAD; BMI1; CAD; CARM1; CCND1; CDK11B; CREBBP; CSNK1D; CUL3; CXCL8; DAP3; DNM2; DYRK2; E2F5; E4F1; EEF2; EIF4G1; ENO1; EPHA2; ERBB2; FKBP8; FOSL1; FTH1; GAPDH; GIT1; HDAC1; HGS; HMGA1; HSP90AA1; HUWE1; IKBKG; JAK3; JUN; JUNB; JUND; KLC1; KPNB1; KRT18; KRT19; KRT8; LDHA; LMNA; MAP3K12; MAP4K4; MAPKAPK2; MST1; MTA1; MYC; NCL; NDRG1; NFKBIA; PARP1; PAWR; PKM; PX…
TNF receptor signaling pathway	30	299	5.24476	3.37409	6.70286e-09	1.11804e-05	3.19439e-07	1.21376e-06	AKT1; APP; BAD; CCND1; CREBBP; CXCL8; FKBP8; FOSL1; IKBKG; JUN; JUNB; KPNB1; KRT18; KRT19; KRT8; LMNA; MAP3K12; MAP4K4; MAPKAPK2; MYC; NFKBIA; PARP1; PAWR; SFN; SPTAN1; SQSTM1; TSC2; VIM; YWHAZ; PTGS2;
IFN-gamma pathway	74	1293	12.9371	1.92426	4.11682e-08	6.86686e-05	1.90746e-06	7.24769e-06	ACTN1; AES; AKT1; ALDOA; ARHGDIA; BAD; BMI1; CAD; CARM1; CCND1; CDK11B; CREBBP; CSNK1D; CUL3; CXCL8; DNM2; DYRK2; E2F5; E4F1; EEF2; EIF4G1; ENO1; EPHA2; ERBB2; FKBP8; FOSL1; FTH1; GAPDH; GIT1; HDAC1; HGS; HMGA1; HSP90AA1; HUWE1; IKBKG; IL1B; JAK3; JUN; JUNB; JUND; KLC1; KPNB1; KRT19; KRT8; LDHA; MAP3K11; MAP3K12; MAP4K4; MAPKAPK2; MST1; MTA1; MYC; NCL; NDRG1; NFKBIA; PAWR; PKM; PXN; RHOA; RPL11; …
Plasma membrane estrogen receptor signaling	74	1298	12.9371	1.91685	4.81573e-08	8.03264e-05	2.17098e-06	8.24898e-06	ACTN1; AES; AKT1; ALDOA; ARHGDIA; BAD; BMI1; CAD; CARM1; CCND1; CDK11B; CREBBP; CSNK1D; CUL3; CXCL8; DNM2; DYRK2; E2F5; E4F1; EEF2; EIF4G1; ENO1; EPHA2; ERBB2; FKBP8; FOSL1; FTH1; GAPDH; GIT1; GNAS; HDAC1; HGS; HMGA1; HSP90AA1; HUWE1; IKBKG; JAK3; JUN; JUNB; JUND; KLC1; KPNB1; KRT19; KRT8; LDHA; MAP3K12; MAP4K4; MAPKAPK2; MSN; MST1; MTA1; MYC; NCL; NDRG1; NFKBIA; PAWR; PKM; PXN; RHOA; RPL11; SFN;…
Endothelins	74	1304	12.9371	1.90803	5.80364e-08	9.68047e-05	2.54749e-06	9.67959e-06	ACTN1; ADCY3; AES; AKT1; ALDOA; ARHGDIA; BAD; BMI1; CAD; CARM1; CCND1; CDK11B; CREBBP; CSNK1D; CUL3; CXCL8; DNM2; DYRK2; E2F5; E4F1; EEF2; EIF4G1; ENO1; EPHA2; ERBB2; FKBP8; FOSL1; FTH1; GAPDH; GIT1; GNAS; HDAC1; HGS; HMGA1; HSP90AA1; HUWE1; IKBKG; JAK3; JUN; JUNB; JUND; KLC1; KPNB1; KRT19; KRT8; LDHA; MAP3K12; MAP4K4; MAPKAPK2; MST1; MTA1; MYC; NCL; NDRG1; NFKBIA; PAWR; PKM; PXN; RHOA; RPL11; SF…
LKB1 signaling events	74	1305	12.9371	1.90657	5.98598e-08	9.98461e-05	2.56016e-06	9.72771e-06	ACTN1; AES; AKT1; ALDOA; ARHGDIA; BAD; BMI1; CAB39; CAD; CARM1; CCND1; CDK11B; CREBBP; CSNK1D; CUL3; CXCL8; DNM2; DYRK2; E2F5; E4F1; EEF2; EIF4G1; ENO1; EPHA2; ERBB2; FKBP8; FOSL1; FTH1; GAPDH; GIT1; HDAC1; HGS; HMGA1; HSP90AA1; HUWE1; IKBKG; JAK3; JUN; JUNB; JUND; KLC1; KPNB1; KRT19; KRT8; LDHA; MAP3K12; MAP4K4; MAPKAPK2; MST1; MTA1; MYC; NCL; NDRG1; NFKBIA; PAWR; PKM; PXN; RHOA; RPL11; SFN; SMA…
Regulation of CDC42 activity	51	768	8.91608	2.23287	7.52156e-08	0.00012546	3.13649e-06	1.19176e-05	ABI2; AES; AKT1; ALDOA; ARHGDIA; BAD; BCR; CARM1; CCND1; CDK11B; CFL1; CREBBP; CUL3; CXCL8; E2F5; ENO1; FKBP8; FOSL1; GIT1; HDAC1; HSP90AA1; JUN; JUNB; JUND; KPNB1; KRT19; KRT8; LDHA; MAP3K11; MAP3K12; MAPKAPK2; MSN; MYC; MYO9B; NDRG1; NET1; OBSCN; PAWR; PKM; RALBP1; RHOA; SFN; SMARCA4; SPTBN1; TGFB1; TRIO; TSC2; VCL; YWHAZ; ZMIZ1; PTGS2;
Signaling events mediated by VEGFR1 and VEGFR2	73	1293	12.7622	1.89826	8.84587e-08	0.000147549	3.59876e-06	1.3674e-05	ACTN1; AES; AKT1; ALDOA; ARHGDIA; BAD; BMI1; CAD; CARM1; CCND1; CDK11B; CREBBP; CSNK1D; CUL3; CXCL8; DNM2; DYRK2; E2F5; E4F1; EEF2; EIF4G1; ENO1; EPHA2; ERBB2; FKBP8; FOSL1; FTH1; GAPDH; GIT1; HDAC1; HGS; HMGA1; HSP90AA1; HSP90AB1; HUWE1; IKBKG; JAK3; JUN; JUNB; JUND; KLC1; KPNB1; KRT19; KRT8; LDHA; MAP3K12; MAP4K4; MAPKAPK2; MST1; MTA1; MYC; NCL; NDRG1; NFKBIA; PAWR; PKM; PXN; RHOA; RPL11; SFN; …
Glypican 1 network	73	1296	12.7622	1.89387	9.695e-08	0.000161713	3.8503e-06	1.46298e-05	ACTN1; AES; AKT1; ALDOA; APP; ARHGDIA; BAD; BMI1; CAD; CARM1; CCND1; CDK11B; CREBBP; CSNK1D; CUL3; CXCL8; DNM2; DYRK2; E2F5; E4F1; EEF2; EIF4G1; ENO1; EPHA2; ERBB2; FKBP8; FOSL1; FTH1; GAPDH; GIT1; HDAC1; HGS; HMGA1; HSP90AA1; HUWE1; IKBKG; JAK3; JUN; JUNB; JUND; KLC1; KPNB1; KRT19; KRT8; LDHA; MAP3K12; MAP4K4; MAPKAPK2; MST1; MTA1; MYC; NCL; NDRG1; NFKBIA; PAWR; PKM; PXN; RHOA; RPL11; SFN; SMARC…
Syndecan-1-mediated signaling events	73	1297	12.7622	1.89241	9.99485e-08	0.000166714	3.87707e-06	1.47315e-05	ACTN1; AES; AKT1; ALDOA; ARHGDIA; BAD; BMI1; CAD; CARM1; CCND1; CDK11B; CREBBP; CSNK1D; CUL3; CXCL8; DNM2; DYRK2; E2F5; E4F1; EEF2; EIF4G1; ENO1; EPHA2; ERBB2; FKBP8; FOSL1; FTH1; GAPDH; GIT1; HDAC1; HGS; HMGA1; HSP90AA1; HUWE1; IKBKG; JAK3; JUN; JUNB; JUND; KLC1; KPNB1; KRT19; KRT8; LDHA; MAP3K12; MAP4K4; MAPKAPK2; MST1; MTA1; MYC; NCL; NDRG1; NFKBIA; PAWR; PKM; PXN; RHOA; RPL11; SDC1; SFN; SMAR…
CDC42 signaling events	50	755	8.74126	2.22679	1.10561e-07	0.000184417	4.11962e-06	1.56531e-05	ABI2; AES; AKT1; ALDOA; ARHGDIA; BAD; BCR; CARM1; CCND1; CDK11B; CFL1; CREBBP; CUL3; CXCL8; E2F5; ENO1; FKBP8; FOSL1; HDAC1; HSP90AA1; JUN; JUNB; JUND; KPNB1; KRT19; KRT8; LDHA; MAP3K11; MAP3K12; MAPKAPK2; MSN; MYC; MYO9B; NDRG1; NET1; OBSCN; PAWR; PKM; RALBP1; RHOA; SFN; SMARCA4; SPTBN1; TGFB1; TRIO; TSC2; VCL; YWHAZ; ZMIZ1; PTGS2;
VEGF and VEGFR signaling network	73	1301	12.7622	1.88659	1.12846e-07	0.000188227	4.11962e-06	1.56531e-05	ACTN1; AES; AKT1; ALDOA; ARHGDIA; BAD; BMI1; CAD; CARM1; CCND1; CDK11B; CREBBP; CSNK1D; CUL3; CXCL8; DNM2; DYRK2; E2F5; E4F1; EEF2; EIF4G1; ENO1; EPHA2; ERBB2; FKBP8; FOSL1; FTH1; GAPDH; GIT1; HDAC1; HGS; HMGA1; HSP90AA1; HSP90AB1; HUWE1; IKBKG; JAK3; JUN; JUNB; JUND; KLC1; KPNB1; KRT19; KRT8; LDHA; MAP3K12; MAP4K4; MAPKAPK2; MST1; MTA1; MYC; NCL; NDRG1; NFKBIA; PAWR; PKM; PXN; RHOA; RPL11; SFN; …
Arf6 signaling events	72	1285	12.5874	1.88392	1.47203e-07	0.000245535	4.11962e-06	1.56531e-05	ACTN1; AES; AKT1; ALDOA; ARHGDIA; BAD; BMI1; CAD; CARM1; CCND1; CDK11B; CREBBP; CSNK1D; CUL3; CXCL8; DNM2; DYRK2; E2F5; E4F1; EEF2; EIF4G1; ENO1; EPHA2; ERBB2; FKBP8; FOSL1; FTH1; GAPDH; GIT1; HDAC1; HGS; HMGA1; HSP90AA1; HUWE1; IKBKG; JAK3; JUN; JUNB; JUND; KLC1; KPNB1; KRT19; KRT8; LDHA; MAP3K12; MAP4K4; MAPKAPK2; MST1; MTA1; MYC; NCL; NDRG1; NFKBIA; PAWR; PKM; PXN; RHOA; RPL11; SFN; SMARCA4; S…
mTOR signaling pathway	72	1285	12.5874	1.88392	1.47203e-07	0.000245535	4.11962e-06	1.56531e-05	ACTN1; AES; AKT1; ALDOA; ARHGDIA; BAD; BMI1; CAD; CARM1; CCND1; CDK11B; CREBBP; CSNK1D; CUL3; CXCL8; DNM2; DYRK2; E2F5; E4F1; EEF2; EIF4G1; ENO1; EPHA2; ERBB2; FKBP8; FOSL1; FTH1; GAPDH; GIT1; HDAC1; HGS; HMGA1; HSP90AA1; HUWE1; IKBKG; JAK3; JUN; JUNB; JUND; KLC1; KPNB1; KRT19; KRT8; LDHA; MAP3K12; MAP4K4; MAPKAPK2; MST1; MTA1; MYC; NCL; NDRG1; NFKBIA; PAWR; PKM; PXN; RHOA; RPL11; SFN; SMARCA4; S…
Signaling events mediated by focal adhesion kinase	72	1285	12.5874	1.88392	1.47203e-07	0.000245535	4.11962e-06	1.56531e-05	ACTN1; AES; AKT1; ALDOA; ARHGDIA; BAD; BMI1; CAD; CARM1; CCND1; CDK11B; CREBBP; CSNK1D; CUL3; CXCL8; DNM2; DYRK2; E2F5; E4F1; EEF2; EIF4G1; ENO1; EPHA2; ERBB2; FKBP8; FOSL1; FTH1; GAPDH; GIT1; HDAC1; HGS; HMGA1; HSP90AA1; HUWE1; IKBKG; JAK3; JUN; JUNB; JUND; KLC1; KPNB1; KRT19; KRT8; LDHA; MAP3K12; MAP4K4; MAPKAPK2; MST1; MTA1; MYC; NCL; NDRG1; NFKBIA; PAWR; PKM; PXN; RHOA; RPL11; SFN; SMARCA4; S…
Arf6 trafficking events	72	1285	12.5874	1.88392	1.47203e-07	0.000245535	4.11962e-06	1.56531e-05	ACTN1; AES; AKT1; ALDOA; ARHGDIA; BAD; BMI1; CAD; CARM1; CCND1; CDK11B; CREBBP; CSNK1D; CUL3; CXCL8; DNM2; DYRK2; E2F5; E4F1; EEF2; EIF4G1; ENO1; EPHA2; ERBB2; FKBP8; FOSL1; FTH1; GAPDH; GIT1; HDAC1; HGS; HMGA1; HSP90AA1; HUWE1; IKBKG; JAK3; JUN; JUNB; JUND; KLC1; KPNB1; KRT19; KRT8; LDHA; MAP3K12; MAP4K4; MAPKAPK2; MST1; MTA1; MYC; NCL; NDRG1; NFKBIA; PAWR; PKM; PXN; RHOA; RPL11; SFN; SMARCA4; S…
Arf6 downstream pathway	72	1285	12.5874	1.88392	1.47203e-07	0.000245535	4.11962e-06	1.56531e-05	ACTN1; AES; AKT1; ALDOA; ARHGDIA; BAD; BMI1; CAD; CARM1; CCND1; CDK11B; CREBBP; CSNK1D; CUL3; CXCL8; DNM2; DYRK2; E2F5; E4F1; EEF2; EIF4G1; ENO1; EPHA2; ERBB2; FKBP8; FOSL1; FTH1; GAPDH; GIT1; HDAC1; HGS; HMGA1; HSP90AA1; HUWE1; IKBKG; JAK3; JUN; JUNB; JUND; KLC1; KPNB1; KRT19; KRT8; LDHA; MAP3K12; MAP4K4; MAPKAPK2; MST1; MTA1; MYC; NCL; NDRG1; NFKBIA; PAWR; PKM; PXN; RHOA; RPL11; SFN; SMARCA4; S…
S1P1 pathway	72	1285	12.5874	1.88392	1.47203e-07	0.000245535	4.11962e-06	1.56531e-05	ACTN1; AES; AKT1; ALDOA; ARHGDIA; BAD; BMI1; CAD; CARM1; CCND1; CDK11B; CREBBP; CSNK1D; CUL3; CXCL8; DNM2; DYRK2; E2F5; E4F1; EEF2; EIF4G1; ENO1; EPHA2; ERBB2; FKBP8; FOSL1; FTH1; GAPDH; GIT1; HDAC1; HGS; HMGA1; HSP90AA1; HUWE1; IKBKG; JAK3; JUN; JUNB; JUND; KLC1; KPNB1; KRT19; KRT8; LDHA; MAP3K12; MAP4K4; MAPKAPK2; MST1; MTA1; MYC; NCL; NDRG1; NFKBIA; PAWR; PKM; PXN; RHOA; RPL11; SFN; SMARCA4; S…
Insulin Pathway	72	1285	12.5874	1.88392	1.47203e-07	0.000245535	4.11962e-06	1.56531e-05	ACTN1; AES; AKT1; ALDOA; ARHGDIA; BAD; BMI1; CAD; CARM1; CCND1; CDK11B; CREBBP; CSNK1D; CUL3; CXCL8; DNM2; DYRK2; E2F5; E4F1; EEF2; EIF4G1; ENO1; EPHA2; ERBB2; FKBP8; FOSL1; FTH1; GAPDH; GIT1; HDAC1; HGS; HMGA1; HSP90AA1; HUWE1; IKBKG; JAK3; JUN; JUNB; JUND; KLC1; KPNB1; KRT19; KRT8; LDHA; MAP3K12; MAP4K4; MAPKAPK2; MST1; MTA1; MYC; NCL; NDRG1; NFKBIA; PAWR; PKM; PXN; RHOA; RPL11; SFN; SMARCA4; S…
PDGFR-beta signaling pathway	72	1285	12.5874	1.88392	1.47203e-07	0.000245535	4.11962e-06	1.56531e-05	ACTN1; AES; AKT1; ALDOA; ARHGDIA; BAD; BMI1; CAD; CARM1; CCND1; CDK11B; CREBBP; CSNK1D; CUL3; CXCL8; DNM2; DYRK2; E2F5; E4F1; EEF2; EIF4G1; ENO1; EPHA2; ERBB2; FKBP8; FOSL1; FTH1; GAPDH; GIT1; HDAC1; HGS; HMGA1; HSP90AA1; HUWE1; IKBKG; JAK3; JUN; JUNB; JUND; KLC1; KPNB1; KRT19; KRT8; LDHA; MAP3K12; MAP4K4; MAPKAPK2; MST1; MTA1; MYC; NCL; NDRG1; NFKBIA; PAWR; PKM; PXN; RHOA; RPL11; SFN; SMARCA4; S…
Internalization of ErbB1	72	1285	12.5874	1.88392	1.47203e-07	0.000245535	4.11962e-06	1.56531e-05	ACTN1; AES; AKT1; ALDOA; ARHGDIA; BAD; BMI1; CAD; CARM1; CCND1; CDK11B; CREBBP; CSNK1D; CUL3; CXCL8; DNM2; DYRK2; E2F5; E4F1; EEF2; EIF4G1; ENO1; EPHA2; ERBB2; FKBP8; FOSL1; FTH1; GAPDH; GIT1; HDAC1; HGS; HMGA1; HSP90AA1; HUWE1; IKBKG; JAK3; JUN; JUNB; JUND; KLC1; KPNB1; KRT19; KRT8; LDHA; MAP3K12; MAP4K4; MAPKAPK2; MST1; MTA1; MYC; NCL; NDRG1; NFKBIA; PAWR; PKM; PXN; RHOA; RPL11; SFN; SMARCA4; S…
Urokinase-type plasminogen activator (uPA) and uPAR-mediated signaling	72	1285	12.5874	1.88392	1.47203e-07	0.000245535	4.11962e-06	1.56531e-05	ACTN1; AES; AKT1; ALDOA; ARHGDIA; BAD; BMI1; CAD; CARM1; CCND1; CDK11B; CREBBP; CSNK1D; CUL3; CXCL8; DNM2; DYRK2; E2F5; E4F1; EEF2; EIF4G1; ENO1; EPHA2; ERBB2; FKBP8; FOSL1; FTH1; GAPDH; GIT1; HDAC1; HGS; HMGA1; HSP90AA1; HUWE1; IKBKG; JAK3; JUN; JUNB; JUND; KLC1; KPNB1; KRT19; KRT8; LDHA; MAP3K12; MAP4K4; MAPKAPK2; MST1; MTA1; MYC; NCL; NDRG1; NFKBIA; PAWR; PKM; PXN; RHOA; RPL11; SFN; SMARCA4; S…
Class I PI3K signaling events mediated by Akt	72	1285	12.5874	1.88392	1.47203e-07	0.000245535	4.11962e-06	1.56531e-05	ACTN1; AES; AKT1; ALDOA; ARHGDIA; BAD; BMI1; CAD; CARM1; CCND1; CDK11B; CREBBP; CSNK1D; CUL3; CXCL8; DNM2; DYRK2; E2F5; E4F1; EEF2; EIF4G1; ENO1; EPHA2; ERBB2; FKBP8; FOSL1; FTH1; GAPDH; GIT1; HDAC1; HGS; HMGA1; HSP90AA1; HUWE1; IKBKG; JAK3; JUN; JUNB; JUND; KLC1; KPNB1; KRT19; KRT8; LDHA; MAP3K12; MAP4K4; MAPKAPK2; MST1; MTA1; MYC; NCL; NDRG1; NFKBIA; PAWR; PKM; PXN; RHOA; RPL11; SFN; SMARCA4; S…
ErbB1 downstream signaling	72	1285	12.5874	1.88392	1.47203e-07	0.000245535	4.11962e-06	1.56531e-05	ACTN1; AES; AKT1; ALDOA; ARHGDIA; BAD; BMI1; CAD; CARM1; CCND1; CDK11B; CREBBP; CSNK1D; CUL3; CXCL8; DNM2; DYRK2; E2F5; E4F1; EEF2; EIF4G1; ENO1; EPHA2; ERBB2; FKBP8; FOSL1; FTH1; GAPDH; GIT1; HDAC1; HGS; HMGA1; HSP90AA1; HUWE1; IKBKG; JAK3; JUN; JUNB; JUND; KLC1; KPNB1; KRT19; KRT8; LDHA; MAP3K12; MAP4K4; MAPKAPK2; MST1; MTA1; MYC; NCL; NDRG1; NFKBIA; PAWR; PKM; PXN; RHOA; RPL11; SFN; SMARCA4; S…
Class I PI3K signaling events	72	1285	12.5874	1.88392	1.47203e-07	0.000245535	4.11962e-06	1.56531e-05	ACTN1; AES; AKT1; ALDOA; ARHGDIA; BAD; BMI1; CAD; CARM1; CCND1; CDK11B; CREBBP; CSNK1D; CUL3; CXCL8; DNM2; DYRK2; E2F5; E4F1; EEF2; EIF4G1; ENO1; EPHA2; ERBB2; FKBP8; FOSL1; FTH1; GAPDH; GIT1; HDAC1; HGS; HMGA1; HSP90AA1; HUWE1; IKBKG; JAK3; JUN; JUNB; JUND; KLC1; KPNB1; KRT19; KRT8; LDHA; MAP3K12; MAP4K4; MAPKAPK2; MST1; MTA1; MYC; NCL; NDRG1; NFKBIA; PAWR; PKM; PXN; RHOA; RPL11; SFN; SMARCA4; S…
EGF receptor (ErbB1) signaling pathway	72	1285	12.5874	1.88392	1.47203e-07	0.000245535	4.11962e-06	1.56531e-05	ACTN1; AES; AKT1; ALDOA; ARHGDIA; BAD; BMI1; CAD; CARM1; CCND1; CDK11B; CREBBP; CSNK1D; CUL3; CXCL8; DNM2; DYRK2; E2F5; E4F1; EEF2; EIF4G1; ENO1; EPHA2; ERBB2; FKBP8; FOSL1; FTH1; GAPDH; GIT1; HDAC1; HGS; HMGA1; HSP90AA1; HUWE1; IKBKG; JAK3; JUN; JUNB; JUND; KLC1; KPNB1; KRT19; KRT8; LDHA; MAP3K12; MAP4K4; MAPKAPK2; MST1; MTA1; MYC; NCL; NDRG1; NFKBIA; PAWR; PKM; PXN; RHOA; RPL11; SFN; SMARCA4; S…
Glypican pathway	74	1335	12.9371	1.86372	1.48188e-07	0.000247177	4.11962e-06	1.56531e-05	ACTN1; AES; AKT1; ALDOA; APP; ARHGDIA; BAD; BMI1; CAD; CARM1; CCND1; CDK11B; CREBBP; CSNK1D; CUL3; CXCL8; DNM2; DYRK2; E2F5; E4F1; EEF2; EIF4G1; ENO1; EPHA2; ERBB2; FKBP8; FLNA; FOSL1; FTH1; GAPDH; GIT1; HDAC1; HGS; HMGA1; HSP90AA1; HUWE1; IKBKG; JAK3; JUN; JUNB; JUND; KLC1; KPNB1; KRT19; KRT8; LDHA; MAP3K12; MAP4K4; MAPKAPK2; MST1; MTA1; MYC; NCL; NDRG1; NFKBIA; PAWR; PKM; PXN; RHOA; RPL11; SFN;…
EGFR-dependent Endothelin signaling events	72	1286	12.5874	1.88245	1.51704e-07	0.000253043	4.14825e-06	1.57619e-05	ACTN1; AES; AKT1; ALDOA; ARHGDIA; BAD; BMI1; CAD; CARM1; CCND1; CDK11B; CREBBP; CSNK1D; CUL3; CXCL8; DNM2; DYRK2; E2F5; E4F1; EEF2; EIF4G1; ENO1; EPHA2; ERBB2; FKBP8; FOSL1; FTH1; GAPDH; GIT1; HDAC1; HGS; HMGA1; HSP90AA1; HUWE1; IKBKG; JAK3; JUN; JUNB; JUND; KLC1; KPNB1; KRT19; KRT8; LDHA; MAP3K12; MAP4K4; MAPKAPK2; MST1; MTA1; MYC; NCL; NDRG1; NFKBIA; PAWR; PKM; PXN; RHOA; RPL11; SFN; SMARCA4; S…
IGF1 pathway	72	1288	12.5874	1.87953	1.61101e-07	0.000268717	4.32285e-06	1.64253e-05	ACTN1; AES; AKT1; ALDOA; ARHGDIA; BAD; BMI1; CAD; CARM1; CCND1; CDK11B; CREBBP; CSNK1D; CUL3; CXCL8; DNM2; DYRK2; E2F5; E4F1; EEF2; EIF4G1; ENO1; EPHA2; ERBB2; FKBP8; FOSL1; FTH1; GAPDH; GIT1; HDAC1; HGS; HMGA1; HSP90AA1; HUWE1; IKBKG; JAK3; JUN; JUNB; JUND; KLC1; KPNB1; KRT19; KRT8; LDHA; MAP3K12; MAP4K4; MAPKAPK2; MST1; MTA1; MYC; NCL; NDRG1; NFKBIA; PAWR; PKM; PXN; RHOA; RPL11; SFN; SMARCA4; S…
GMCSF-mediated signaling events	72	1289	12.5874	1.87807	1.66004e-07	0.000276895	4.32285e-06	1.64253e-05	ACTN1; AES; AKT1; ALDOA; ARHGDIA; BAD; BMI1; CAD; CARM1; CCND1; CDK11B; CREBBP; CSNK1D; CUL3; CXCL8; DNM2; DYRK2; E2F5; E4F1; EEF2; EIF4G1; ENO1; EPHA2; ERBB2; FKBP8; FOSL1; FTH1; GAPDH; GIT1; HDAC1; HGS; HMGA1; HSP90AA1; HUWE1; IKBKG; JAK3; JUN; JUNB; JUND; KLC1; KPNB1; KRT19; KRT8; LDHA; MAP3K12; MAP4K4; MAPKAPK2; MST1; MTA1; MYC; NCL; NDRG1; NFKBIA; PAWR; PKM; PXN; RHOA; RPL11; SFN; SMARCA4; S…
IL5-mediated signaling events	72	1289	12.5874	1.87807	1.66004e-07	0.000276895	4.32285e-06	1.64253e-05	ACTN1; AES; AKT1; ALDOA; ARHGDIA; BAD; BMI1; CAD; CARM1; CCND1; CDK11B; CREBBP; CSNK1D; CUL3; CXCL8; DNM2; DYRK2; E2F5; E4F1; EEF2; EIF4G1; ENO1; EPHA2; ERBB2; FKBP8; FOSL1; FTH1; GAPDH; GIT1; HDAC1; HGS; HMGA1; HSP90AA1; HUWE1; IKBKG; JAK3; JUN; JUNB; JUND; KLC1; KPNB1; KRT19; KRT8; LDHA; MAP3K12; MAP4K4; MAPKAPK2; MST1; MTA1; MYC; NCL; NDRG1; NFKBIA; PAWR; PKM; PXN; RHOA; RPL11; SFN; SMARCA4; S…
Signaling events mediated by Hepatocyte Growth Factor Receptor (c-Met)	72	1290	12.5874	1.87662	1.71048e-07	0.000285308	4.32285e-06	1.64253e-05	ACTN1; AES; AKT1; ALDOA; ARHGDIA; BAD; BMI1; CAD; CARM1; CCND1; CDK11B; CREBBP; CSNK1D; CUL3; CXCL8; DNM2; DYRK2; E2F5; E4F1; EEF2; EIF4G1; ENO1; EPHA2; ERBB2; FKBP8; FOSL1; FTH1; GAPDH; GIT1; HDAC1; HGS; HMGA1; HSP90AA1; HUWE1; IKBKG; JAK3; JUN; JUNB; JUND; KLC1; KPNB1; KRT19; KRT8; LDHA; MAP3K12; MAP4K4; MAPKAPK2; MST1; MTA1; MYC; NCL; NDRG1; NFKBIA; PAWR; PKM; PXN; RHOA; RPL11; SFN; SMARCA4; S…
PDGF receptor signaling network	72	1290	12.5874	1.87662	1.71048e-07	0.000285308	4.32285e-06	1.64253e-05	ACTN1; AES; AKT1; ALDOA; ARHGDIA; BAD; BMI1; CAD; CARM1; CCND1; CDK11B; CREBBP; CSNK1D; CUL3; CXCL8; DNM2; DYRK2; E2F5; E4F1; EEF2; EIF4G1; ENO1; EPHA2; ERBB2; FKBP8; FOSL1; FTH1; GAPDH; GIT1; HDAC1; HGS; HMGA1; HSP90AA1; HUWE1; IKBKG; JAK3; JUN; JUNB; JUND; KLC1; KPNB1; KRT19; KRT8; LDHA; MAP3K12; MAP4K4; MAPKAPK2; MST1; MTA1; MYC; NCL; NDRG1; NFKBIA; PAWR; PKM; PXN; RHOA; RPL11; SFN; SMARCA4; S…
IL3-mediated signaling events	72	1292	12.5874	1.87371	1.81575e-07	0.000302867	4.40007e-06	1.67188e-05	ACTN1; AES; AKT1; ALDOA; ARHGDIA; BAD; BMI1; CAD; CARM1; CCND1; CDK11B; CREBBP; CSNK1D; CUL3; CXCL8; DNM2; DYRK2; E2F5; E4F1; EEF2; EIF4G1; ENO1; EPHA2; ERBB2; FKBP8; FOSL1; FTH1; GAPDH; GIT1; HDAC1; HGS; HMGA1; HSP90AA1; HUWE1; IKBKG; JAK3; JUN; JUNB; JUND; KLC1; KPNB1; KRT19; KRT8; LDHA; MAP3K12; MAP4K4; MAPKAPK2; MST1; MTA1; MYC; NCL; NDRG1; NFKBIA; PAWR; PKM; PXN; RHOA; RPL11; SFN; SMARCA4; S…
Nectin adhesion pathway	72	1292	12.5874	1.87371	1.81575e-07	0.000302867	4.40007e-06	1.67188e-05	ACTN1; AES; AKT1; ALDOA; ARHGDIA; BAD; BMI1; CAD; CARM1; CCND1; CDK11B; CREBBP; CSNK1D; CUL3; CXCL8; DNM2; DYRK2; E2F5; E4F1; EEF2; EIF4G1; ENO1; EPHA2; ERBB2; FKBP8; FOSL1; FTH1; GAPDH; GIT1; HDAC1; HGS; HMGA1; HSP90AA1; HUWE1; IKBKG; JAK3; JUN; JUNB; JUND; KLC1; KPNB1; KRT19; KRT8; LDHA; MAP3K12; MAP4K4; MAPKAPK2; MST1; MTA1; MYC; NCL; NDRG1; NFKBIA; PAWR; PKM; PXN; RHOA; RPL11; SFN; SMARCA4; S…
Proteoglycan syndecan-mediated signaling events	74	1342	12.9371	1.854	1.82017e-07	0.000303605	4.40007e-06	1.67188e-05	ACTN1; AES; AKT1; ALDOA; ARHGDIA; BAD; BMI1; CAD; CARM1; CCND1; CDK11B; CREBBP; CSNK1D; CUL3; CXCL8; DNM2; DYRK2; E2F5; E4F1; EEF2; EIF4G1; ENO1; EPHA2; ERBB2; FKBP8; FLNA; FOSL1; FTH1; GAPDH; GIT1; HDAC1; HGS; HMGA1; HSP90AA1; HUWE1; IKBKG; JAK3; JUN; JUNB; JUND; KLC1; KPNB1; KRT19; KRT8; LDHA; MAP3K12; MAP4K4; MAPKAPK2; MST1; MTA1; MYC; NCL; NDRG1; NFKBIA; PAWR; PKM; PXN; RHOA; RPL11; SDC1; SFN…
PAR1-mediated thrombin signaling events	72	1296	12.5874	1.86793	2.04498e-07	0.000341102	4.87289e-06	1.85153e-05	ACTN1; AES; AKT1; ALDOA; ARHGDIA; BAD; BMI1; CAD; CARM1; CCND1; CDK11B; CREBBP; CSNK1D; CUL3; CXCL8; DNM2; DYRK2; E2F5; E4F1; EEF2; EIF4G1; ENO1; EPHA2; ERBB2; FKBP8; FOSL1; FTH1; GAPDH; GIT1; HDAC1; HGS; HMGA1; HSP90AA1; HUWE1; IKBKG; JAK3; JUN; JUNB; JUND; KLC1; KPNB1; KRT19; KRT8; LDHA; MAP3K12; MAP4K4; MAPKAPK2; MST1; MTA1; MYC; NCL; NDRG1; NFKBIA; PAWR; PKM; PXN; RHOA; RPL11; SFN; SMARCA4; S…
Thrombin/protease-activated receptor (PAR) pathway	72	1297	12.5874	1.86649	2.10643e-07	0.000351352	4.94862e-06	1.88031e-05	ACTN1; AES; AKT1; ALDOA; ARHGDIA; BAD; BMI1; CAD; CARM1; CCND1; CDK11B; CREBBP; CSNK1D; CUL3; CXCL8; DNM2; DYRK2; E2F5; E4F1; EEF2; EIF4G1; ENO1; EPHA2; ERBB2; FKBP8; FOSL1; FTH1; GAPDH; GIT1; HDAC1; HGS; HMGA1; HSP90AA1; HUWE1; IKBKG; JAK3; JUN; JUNB; JUND; KLC1; KPNB1; KRT19; KRT8; LDHA; MAP3K12; MAP4K4; MAPKAPK2; MST1; MTA1; MYC; NCL; NDRG1; NFKBIA; PAWR; PKM; PXN; RHOA; RPL11; SFN; SMARCA4; S…
Beta1 integrin cell surface interactions	74	1348	12.9371	1.84575	2.16722e-07	0.000361493	5.02073e-06	1.9077e-05	ACTN1; AES; AKT1; ALDOA; ARHGDIA; BAD; BMI1; CAD; CARM1; CCND1; CDK11B; COL6A1; CREBBP; CSNK1D; CUL3; CXCL8; DNM2; DYRK2; E2F5; E4F1; EEF2; EIF4G1; ENO1; EPHA2; ERBB2; FKBP8; FOSL1; FTH1; GAPDH; GIT1; HDAC1; HGS; HMGA1; HSP90AA1; HUWE1; IKBKG; JAK3; JUN; JUNB; JUND; KLC1; KPNB1; KRT19; KRT8; LDHA; MAP3K12; MAP4K4; MAPKAPK2; MST1; MTA1; MYC; NCL; NDRG1; NFKBIA; PAWR; PKM; PRKAR1B; PXN; RHOA; RPL11…
Integrin family cell surface interactions	75	1375	13.1119	1.83396	2.28603e-07	0.000381309	5.22341e-06	1.98472e-05	ACTN1; AES; AKT1; ALDOA; ARHGDIA; BAD; BMI1; CAD; CARM1; CCND1; CDK11B; COL6A1; CREBBP; CSNK1D; CUL3; CXCL8; DNM2; DYRK2; E2F5; E4F1; EEF2; EIF4G1; ENO1; EPHA2; ERBB2; FKBP8; FOSL1; FTH1; GAPDH; GIT1; HDAC1; HGS; HMGA1; HSP90AA1; HUWE1; IKBKG; JAK3; JUN; JUNB; JUND; KLC1; KPNB1; KRT19; KRT8; LDHA; MAP3K12; MAP4K4; MAPKAPK2; MST1; MTA1; MYC; NCL; NDRG1; NFKBIA; PAWR; PKM; PRKAR1B; PXN; RHOA; RPL11…
Alpha9 beta1 integrin signaling events	72	1302	12.5874	1.85932	2.44082e-07	0.000407128	5.50173e-06	2.09047e-05	ACTN1; AES; AKT1; ALDOA; ARHGDIA; BAD; BMI1; CAD; CARM1; CCND1; CDK11B; CREBBP; CSNK1D; CUL3; CXCL8; DNM2; DYRK2; E2F5; E4F1; EEF2; EIF4G1; ENO1; EPHA2; ERBB2; FKBP8; FOSL1; FTH1; GAPDH; GIT1; HDAC1; HGS; HMGA1; HSP90AA1; HUWE1; IKBKG; JAK3; JUN; JUNB; JUND; KLC1; KPNB1; KRT19; KRT8; LDHA; MAP3K12; MAP4K4; MAPKAPK2; MST1; MTA1; MYC; NCL; NDRG1; NFKBIA; PAWR; PKM; PXN; RHOA; RPL11; SFN; SMARCA4; S…
ErbB receptor signaling network	72	1308	12.5874	1.85079	2.90847e-07	0.000485132	6.38332e-06	2.42544e-05	ACTN1; AES; AKT1; ALDOA; ARHGDIA; BAD; BMI1; CAD; CARM1; CCND1; CDK11B; CREBBP; CSNK1D; CUL3; CXCL8; DNM2; DYRK2; E2F5; E4F1; EEF2; EIF4G1; ENO1; EPHA2; ERBB2; FKBP8; FOSL1; FTH1; GAPDH; GIT1; HDAC1; HGS; HMGA1; HSP90AA1; HUWE1; IKBKG; JAK3; JUN; JUNB; JUND; KLC1; KPNB1; KRT19; KRT8; LDHA; MAP3K12; MAP4K4; MAPKAPK2; MST1; MTA1; MYC; NCL; NDRG1; NFKBIA; PAWR; PKM; PXN; RHOA; RPL11; SFN; SMARCA4; S…
Sphingosine 1-phosphate (S1P) pathway	72	1308	12.5874	1.85079	2.90847e-07	0.000485132	6.38332e-06	2.42544e-05	ACTN1; AES; AKT1; ALDOA; ARHGDIA; BAD; BMI1; CAD; CARM1; CCND1; CDK11B; CREBBP; CSNK1D; CUL3; CXCL8; DNM2; DYRK2; E2F5; E4F1; EEF2; EIF4G1; ENO1; EPHA2; ERBB2; FKBP8; FOSL1; FTH1; GAPDH; GIT1; HDAC1; HGS; HMGA1; HSP90AA1; HUWE1; IKBKG; JAK3; JUN; JUNB; JUND; KLC1; KPNB1; KRT19; KRT8; LDHA; MAP3K12; MAP4K4; MAPKAPK2; MST1; MTA1; MYC; NCL; NDRG1; NFKBIA; PAWR; PKM; PXN; RHOA; RPL11; SFN; SMARCA4; S…
Integrin-linked kinase signaling	43	654	7.51748	2.21086	1.0736e-06	0.00179077	2.32567e-05	8.83676e-05	ACTN1; AES; AKT1; ALDOA; BAD; CARM1; CCND1; CDK11B; CREBBP; CUL3; CXCL8; E2F5; ENO1; FKBP8; FOSL1; HDAC1; HSP90AA1; JUN; JUNB; JUND; KPNB1; KRT19; KRT8; LDHA; MAP3K12; MAPKAPK2; MYC; NDRG1; PARP1; PAWR; PKM; PPP1R14B; PXN; RHOA; SFN; SMARCA4; SPTBN1; TGFB1; TSC2; YWHAZ; ZMIZ1; ZYX; PTGS2;
p75 NTR receptor-mediated signalling	9	39	1.57343	7.7647	1.63455e-06	0.00272644	3.49543e-05	0.000132814	ARHGDIA; BAD; ITGB3BP; NFKBIA; RHOA; RTN4; SQSTM1; UBA52; UBC;
Stabilization and expansion of the E-cadherin adherens junction	24	275	4.1958	2.93508	2.70787e-06	0.00451672	5.6459e-05	0.000214525	ACTN1; AES; AKT1; CARM1; CCND1; CDK11B; CREBBP; CSNK1D; CXCL8; DNM2; EPHA2; GIT1; HDAC1; HGS; JUN; MYC; PAWR; RHOA; SFN; SMARCA4; VCL; YWHAZ; ZMIZ1; ZYX;
E-cadherin signaling in the nascent adherens junction	24	275	4.1958	2.93508	2.70787e-06	0.00451672	5.6459e-05	0.000214525	ACTN1; AES; AKT1; CARM1; CCND1; CDK11B; CREBBP; CSNK1D; CXCL8; DNM2; EPHA2; GIT1; HDAC1; HGS; JUN; MYC; PAWR; RHOA; SFN; SMARCA4; VCL; YWHAZ; ZMIZ1; ZYX;
E-cadherin signaling events	24	280	4.1958	2.88267	3.70303e-06	0.00617666	7.62551e-05	0.000289743	ACTN1; AES; AKT1; CARM1; CCND1; CDK11B; CREBBP; CSNK1D; CXCL8; DNM2; EPHA2; GIT1; HDAC1; HGS; JUN; MYC; PAWR; RHOA; SFN; SMARCA4; VCL; YWHAZ; ZMIZ1; ZYX;
Syndecan-4-mediated signaling events	20	209	3.4965	3.21852	4.61209e-06	0.00769297	9.38167e-05	0.000356471	ACTN1; AES; AKT1; CARM1; CCND1; CDK11B; CSNK1D; CUL3; CXCL8; DNM2; FLNA; HDAC1; JUN; MYC; PAWR; RHOA; SFN; SMARCA4; YWHAZ; ZMIZ1;
Regulation of Telomerase	11	68	1.92308	5.4424	4.83053e-06	0.00805733	9.70762e-05	0.000368856	AKT1; CCND1; HDAC1; HSP90AA1; JUN; MYC; NCL; PTGES3; RAD1; TGFB1; ZNFX1;
ATM pathway	25	307	4.37063	2.73865	5.792e-06	0.00966106	0.000115013	0.000437008	AKT1; CARM1; CREBBP; CSNK1D; DYRK2; E2F5; E4F1; EPHA2; FANCA; H2AFX; HDAC1; HUWE1; JUN; MAP4K4; MYC; NDRG1; RAD1; RANBP1; RPL11; SFN; SMARCA4; TRIM28; TSC2; USP7; YWHAZ;
IL1-mediated signaling events	21	234	3.67133	3.01834	7.34805e-06	0.0122565	0.000144195	0.00054789	BAD; CCND1; CREBBP; CXCL8; FKBP8; FOSL1; IKBKG; IL1B; JUN; JUNB; KPNB1; KRT19; KRT8; MAP3K12; MAPKAPK2; NFKBIA; SFN; SQSTM1; TSC2; YWHAZ; PTGS2;
Noncanonical Wnt signaling pathway	18	182	3.14685	3.32655	8.69367e-06	0.014501	0.000168617	0.000640685	AES; AKT1; CARM1; CCND1; CDK11B; CSNK1D; CUL3; CXCL8; FLNA; HDAC1; JUN; MYC; PAWR; RHOA; SFN; SMARCA4; YWHAZ; ZMIZ1;
RAC1 signaling pathway	19	205	3.32168	3.11733	1.25762e-05	0.0209772	0.00023308	0.000885622	ABI2; ARHGDIA; BCR; CCND1; CFL1; CUL3; CXCL8; JUN; JUNB; JUND; MAP3K11; MSN; MYO9B; NET1; OBSCN; RALBP1; RHOA; TRIO; VCL;
RhoA signaling pathway	19	205	3.32168	3.11733	1.25762e-05	0.0209772	0.00023308	0.000885622	ABI2; ARHGDIA; BCR; CCND1; CFL1; CUL3; CXCL8; JUN; JUNB; JUND; MAP3K11; MSN; MYO9B; NET1; OBSCN; RALBP1; RHOA; TRIO; VCL;
Regulation of RAC1 activity	19	205	3.32168	3.11733	1.25762e-05	0.0209772	0.00023308	0.000885622	ABI2; ARHGDIA; BCR; CCND1; CFL1; CUL3; CXCL8; JUN; JUNB; JUND; MAP3K11; MSN; MYO9B; NET1; OBSCN; RALBP1; RHOA; TRIO; VCL;
Regulation of RhoA activity	19	205	3.32168	3.11733	1.25762e-05	0.0209772	0.00023308	0.000885622	ABI2; ARHGDIA; BCR; CCND1; CFL1; CUL3; CXCL8; JUN; JUNB; JUND; MAP3K11; MSN; MYO9B; NET1; OBSCN; RALBP1; RHOA; TRIO; VCL;
Canonical Wnt signaling pathway	16	155	2.7972	3.47222	1.59435e-05	0.0265937	0.000292239	0.00111041	AES; AKT1; CARM1; CCND1; CDK11B; CSNK1D; CUL3; CXCL8; HDAC1; JUN; MYC; PAWR; SFN; SMARCA4; YWHAZ; ZMIZ1;
AndrogenReceptor	11	78	1.92308	4.74475	1.8741e-05	0.0312599	0.000339782	0.00129105	AES; AKT1; CALR; CCND1; CREBBP; FLNA; GTF2F1; JUN; NCOR2; NR2C2; STUB1;
ATR signaling pathway	21	250	3.67133	2.82517	2.01447e-05	0.0336014	0.000359825	0.00136721	AKT1; CARM1; CREBBP; CSNK1D; DYRK2; E4F1; EPHA2; FANCA; H2AFX; HUWE1; JUN; MAP4K4; NDRG1; RAD1; RPL11; SFN; SMARCA4; TRIM28; TSC2; USP7; YWHAZ;
Apoptosis	16	158	2.7972	3.4063	2.02779e-05	0.0338235	0.000359825	0.00136721	ACIN1; AKT1; ANAPC10; ANAPC11; BAD; CCND1; H1F0; KPNB1; LMNA; PLEC; PSMD2; PSMD3; SPTAN1; UBA52; UBC; VIM;
AP-1 transcription factor network	38	621	6.64336	2.05767	2.32384e-05	0.0387616	0.000408017	0.00155032	AES; AKT1; ALDOA; BAD; CARM1; CCND1; CDK11B; CREBBP; CUL3; CXCL8; E2F5; ENO1; FKBP8; FOSL1; HDAC1; HSP90AA1; JUN; JUNB; JUND; KPNB1; KRT19; KRT8; LDHA; MAP3K12; MAPKAPK2; MYC; NDRG1; PAWR; PKM; RHOA; SFN; SMARCA4; SPTBN1; TGFB1; TSC2; YWHAZ; ZMIZ1; PTGS2;
Wnt signaling network	18	200	3.14685	3.02718	3.13981e-05	0.0523721	0.000545543	0.00207287	AES; AKT1; CARM1; CCND1; CDK11B; CSNK1D; CUL3; CXCL8; FLNA; HDAC1; JUN; MYC; PAWR; RHOA; SFN; SMARCA4; YWHAZ; ZMIZ1;
Regulation of p38-alpha and p38-beta	16	164	2.7972	3.28169	3.21911e-05	0.0536948	0.000553555	0.00210332	BAD; CREBBP; CXCL8; FKBP8; FOSL1; JUN; JUNB; KPNB1; KRT19; KRT8; MAP3K12; MAPKAPK2; SFN; TSC2; YWHAZ; PTGS2;
ALK1 signaling events	24	321	4.1958	2.51449	3.61378e-05	0.0602779	0.00061508	0.00233709	AKT1; BAD; CCND1; CREBBP; CXCL8; E2F5; FKBP8; FOSL1; HDAC1; JUN; JUNB; KPNB1; KRT19; KRT8; MAP3K12; MAPKAPK2; MYC; RHOA; SFN; SPTBN1; TGFB1; TSC2; YWHAZ; PTGS2;
ALK1 pathway	24	324	4.1958	2.49121	4.19316e-05	0.069942	0.000706485	0.0026844	AKT1; BAD; CCND1; CREBBP; CXCL8; E2F5; FKBP8; FOSL1; HDAC1; JUN; JUNB; KPNB1; KRT19; KRT8; MAP3K12; MAPKAPK2; MYC; RHOA; SFN; SPTBN1; TGFB1; TSC2; YWHAZ; PTGS2;
TGF-beta receptor signaling	23	305	4.02098	2.53617	4.58078e-05	0.0764074	0.000749092	0.00284629	AKT1; BAD; CCND1; CREBBP; CXCL8; E2F5; FKBP8; FOSL1; HDAC1; JUN; JUNB; KPNB1; KRT19; KRT8; MAP3K12; MAPKAPK2; MYC; RHOA; SFN; SPTBN1; TSC2; YWHAZ; PTGS2;
Regulation of cytoplasmic and nuclear SMAD2/3 signaling	23	305	4.02098	2.53617	4.58078e-05	0.0764074	0.000749092	0.00284629	AKT1; BAD; CCND1; CREBBP; CXCL8; E2F5; FKBP8; FOSL1; HDAC1; JUN; JUNB; KPNB1; KRT19; KRT8; MAP3K12; MAPKAPK2; MYC; RHOA; SFN; SPTBN1; TSC2; YWHAZ; PTGS2;
Regulation of nuclear SMAD2/3 signaling	23	305	4.02098	2.53617	4.58078e-05	0.0764074	0.000749092	0.00284629	AKT1; BAD; CCND1; CREBBP; CXCL8; E2F5; FKBP8; FOSL1; HDAC1; JUN; JUNB; KPNB1; KRT19; KRT8; MAP3K12; MAPKAPK2; MYC; RHOA; SFN; SPTBN1; TSC2; YWHAZ; PTGS2;
Glypican 3 network	18	206	3.14685	2.93901	4.64294e-05	0.0774442	0.000751886	0.00285691	AES; AKT1; CARM1; CCND1; CDK11B; CSNK1D; CUL3; CXCL8; FLNA; HDAC1; JUN; MYC; PAWR; RHOA; SFN; SMARCA4; YWHAZ; ZMIZ1;
Regulation of nuclear beta catenin signaling and target gene transcription	14	135	2.44755	3.48858	5.08007e-05	0.0847356	0.000814766	0.00309583	AES; AKT1; CARM1; CCND1; CDK11B; CXCL8; HDAC1; JUN; MYC; PAWR; SFN; SMARCA4; YWHAZ; ZMIZ1;
p53 pathway	17	189	2.97203	3.02549	5.21363e-05	0.0869634	0.000820409	0.00311727	AKT1; CARM1; CREBBP; CSNK1D; DYRK2; E4F1; EPHA2; HUWE1; JUN; MAP4K4; NDRG1; RPL11; SFN; SMARCA4; TRIM28; TSC2; USP7;
p38 MAPK signaling pathway	17	189	2.97203	3.02549	5.21363e-05	0.0869634	0.000820409	0.00311727	BAD; CCND1; CREBBP; CXCL8; FKBP8; FOSL1; JUN; JUNB; KPNB1; KRT19; KRT8; MAP3K12; MAPKAPK2; SFN; TSC2; YWHAZ; PTGS2;
Signalling by NGF	14	143	2.44755	3.29342	9.53313e-05	0.159013	0.0014861	0.00564666	ADCY3; AKT1; ARHGDIA; BAD; ITGB3BP; MAPKAPK2; NFKBIA; PRKAR1B; RHOA; RTN4; SQSTM1; TSC2; UBA52; UBC;
Signaling mediated by p38-alpha and p38-beta	8	50	1.3986	5.38458	0.000104121	0.173674	0.0016081	0.00611021	JUN; KRT19; KRT8; MAPKAPK2; SFN; TSC2; YWHAZ; PTGS2;
Role of Calcineurin-dependent NFAT signaling in lymphocytes	11	95	1.92308	3.89578	0.000119362	0.199096	0.00182657	0.00694034	BAD; CREBBP; CXCL8; FKBP8; FOSL1; JUN; JUNB; KPNB1; SFN; YWHAZ; PTGS2;
Hypoxic and oxygen homeostasis regulation of HIF-1-alpha	10	80	1.74825	4.20597	0.000127097	0.211998	0.00192725	0.0073229	AKT1; ALDOA; CREBBP; ENO1; HIF1AN; HSP90AA1; JUN; LDHA; NDRG1; PKM;
FAS (CD95) signaling pathway	13	130	2.27273	3.36416	0.000135582	0.22615	0.00203739	0.00774137	AKT1; APP; BAD; IKBKG; KRT18; LMNA; MAP4K4; MYC; NFKBIA; PARP1; PAWR; SPTAN1; VIM;
Signaling events mediated by HDAC Class I	12	113	2.0979	3.57275	0.000137499	0.229349	0.00204776	0.00778077	CHD3; CHD4; CREBBP; GATAD2A; HDAC1; HIST1H1E; HIST1H4I; HSP90AA1; NCOR2; NFKBIA; TUBA1B; ZFPM1;
N-cadherin signaling events	19	251	3.32168	2.54605	0.000195785	0.326569	0.00288999	0.010981	AES; AKT1; CARM1; CCND1; CDK11B; CREBBP; CSNK1D; CXCL8; DNM2; HDAC1; HGS; JUN; MYC; PAWR; RHOA; SFN; SMARCA4; YWHAZ; ZMIZ1;
Posttranslational regulation of adherens junction stability and dissassembly	18	231	3.14685	2.62095	0.000200356	0.334193	0.00293152	0.0111388	AES; AKT1; CARM1; CCND1; CDK11B; CREBBP; CSNK1D; CXCL8; DNM2; HDAC1; HGS; JUN; MYC; PAWR; SFN; SMARCA4; YWHAZ; ZMIZ1;
Regulation of mRNA Stability by Proteins that Bind AU-rich Elements	11	104	1.92308	3.55867	0.000268163	0.447296	0.00388953	0.0147789	AKT1; ANAPC10; ANAPC11; EIF4G1; MAPKAPK2; PSMD2; PSMD3; SET; UBA52; UBC; YWHAZ;
Cell death signalling via NRAGE, NRIF and NADE	5	21	0.874126	8.01655	0.000313499	0.522916	0.00450789	0.0171284	BAD; ITGB3BP; SQSTM1; UBA52; UBC;
TGFBR	12	125	2.0979	3.22979	0.000355286	0.592617	0.0050651	0.0192456	ANAPC10; CCND1; CREBBP; E2F5; HDAC1; JUN; JUNB; JUND; KPNB1; MYC; PRKAR1B; TGFB1;
Regulation of Androgen receptor activity	11	108	1.92308	3.42688	0.000372839	0.621896	0.00527031	0.0200253	AKT1; CARM1; CCND1; CDK11B; CREBBP; HDAC1; HSP90AA1; JUN; NR2C2; PAWR; ZMIZ1;
Presenilin action in Notch and Wnt signaling	7	46	1.22378	5.12202	0.000388177	0.64748	0.00544101	0.0206739	AES; CCND1; CREBBP; HDAC1; JUN; MYC; NOTCH1;
NF-kB is activated and signals survival	4	13	0.699301	10.362	0.000447121	0.745798	0.00619388	0.0235346	NFKBIA; SQSTM1; UBA52; UBC;
BMP receptor signaling	17	226	2.97203	2.53019	0.000449316	0.74946	0.00619388	0.0235346	BAD; CCND1; CREBBP; CXCL8; FKBP8; FOSL1; JUN; JUNB; KPNB1; KRT19; KRT8; MAP3K12; MAPKAPK2; SFN; TSC2; YWHAZ; PTGS2;
Apoptotic execution phase	7	48	1.22378	4.90865	0.000507305	0.846185	0.00687956	0.0261399	ACIN1; H1F0; KPNB1; LMNA; PLEC; SPTAN1; VIM;
Alpha6Beta4Integrin	7	48	1.22378	4.90865	0.000507305	0.846185	0.00687956	0.0261399	AKT1; ERBB2; PLEC; RHOA; SFN; VIM; YWHAZ;
FoxO family signaling	7	49	1.22378	4.8085	0.000576894	0.962259	0.00776016	0.0294859	AKT1; CREBBP; CSNK1D; MST1; SFN; USP7; YWHAZ;
Integrins in angiogenesis	8	64	1.3986	4.20688	0.000596473	0.994917	0.00789617	0.0300027	AKT1; HSP90AA1; JUN; NFKBIA; PXN; RHOA; SDC1; VCL;
Validated nuclear estrogen receptor alpha network	8	64	1.3986	4.20688	0.000596473	0.994917	0.00789617	0.0300027	CCND1; HDAC1; JUN; MTA1; MYC; NCOR2; SET; UBE2M;
Smooth Muscle Contraction	5	24	0.874126	7.0149	0.000608268	1	0.00796608	0.0302684	MYL6; PXN; TPM3; TPM4; VCL;
NRIF signals cell death from the nucleus	4	14	0.699301	9.62237	0.000611306	1	0.00796608	0.0302684	ITGB3BP; SQSTM1; UBA52; UBC;
HIF-1-alpha transcription factor network	8	66	1.3986	4.07942	0.000734902	1	0.00950245	0.036106	AKT1; ALDOA; CREBBP; ENO1; JUN; LDHA; NDRG1; PKM;
Axonal growth inhibition (RHOA activation)	3	7	0.524476	14.4353	0.000837916	1	0.0107511	0.0408505	ARHGDIA; RHOA; RTN4;
Influenza Virus Induced Apoptosis	2	2	0.34965	33.6183	0.000883275	1	0.0112466	0.0427332	SLC25A6; TGFB1;
Glucocorticoid receptor signaling	9	85	1.57343	3.56312	0.00094528	1	0.0119449	0.0453865	AKT1; CREBBP; CXCL8; GNAS; HDAC1; HSP90AA1; JUN; SFN; SMARCA4;
p75NTR signals via NF-kB	4	16	0.699301	8.42033	0.00106008	1	0.0132949	0.0505159	NFKBIA; SQSTM1; UBA52; UBC;
Platelet degranulation	5	28	0.874126	6.01313	0.00127509	1	0.0158721	0.0603083	CFL1; FLNA; PFN1; VCL; WDR1;
p75NTR regulates axonogenesis	3	8	0.524476	12.6331	0.00131109	1	0.0161745	0.0614577	ARHGDIA; RHOA; RTN4;
mRNA Splicing	10	107	1.74825	3.14475	0.00132849	1	0.0161745	0.0614577	FUS; GTF2F1; HNRNPU; HNRNPUL1; POLR2L; SNRNP200; SNRNP70; SRSF2; U2AF2; YBX1;
mRNA Splicing - Major Pathway	10	107	1.74825	3.14475	0.00132849	1	0.0161745	0.0614577	FUS; GTF2F1; HNRNPU; HNRNPUL1; POLR2L; SNRNP200; SNRNP70; SRSF2; U2AF2; YBX1;
RNA Polymerase III Transcription Termination	4	17	0.699301	7.9253	0.00135389	1	0.0163644	0.0621791	NFIC; POLR2L; POLR3A; POLR3H;
Androgen-mediated signaling	11	130	1.92308	2.84699	0.00175103	1	0.0210123	0.0798395	AKT1; CARM1; CCND1; CDK11B; CREBBP; HDAC1; HSP90AA1; JUN; NR2C2; PAWR; ZMIZ1;
AKT phosphorylates targets in the cytosol	3	9	0.524476	11.231	0.0019233	1	0.0226777	0.0861674	AKT1; BAD; TSC2;
Notch signaling pathway	9	94	1.57343	3.22201	0.0019306	1	0.0226777	0.0861674	CCND1; CREBBP; ENO1; HDAC1; MYC; NCOR2; NOTCH1; PARP1; SPEN;
Notch-mediated HES/HEY network	9	94	1.57343	3.22201	0.0019306	1	0.0226777	0.0861674	CCND1; CREBBP; ENO1; HDAC1; MYC; NCOR2; NOTCH1; PARP1; SPEN;
IL2-mediated signaling events	10	115	1.74825	2.926	0.00228348	1	0.0266353	0.101205	AKT1; EIF3A; HSP90AA1; IKBKG; JAK3; JUN; MAPKAPK2; MYC; NFKBIA; RHOA;
RNA Polymerase III Transcription Initiation From Type 2 Promoter	4	20	0.699301	6.7371	0.00256791	1	0.0292995	0.111328	BRF1; POLR2L; POLR3A; POLR3H;
Signaling by Aurora kinases	9	98	1.57343	3.09051	0.00257357	1	0.0292995	0.111328	AKT1; CUL3; GIT1; IKBKG; NCAPD2; NCL; NFKBIA; RHOA; VIM;
Signaling by EGFR	9	98	1.57343	3.09051	0.00257357	1	0.0292995	0.111328	ADCY3; AKT1; BAD; HGS; PRKAR1B; PXN; TSC2; UBA52; UBC;
Glucocorticoid receptor regulatory network	8	80	1.3986	3.36561	0.00258321	1	0.0292995	0.111328	AKT1; CREBBP; CXCL8; HDAC1; HSP90AA1; JUN; SFN; SMARCA4;
Validated targets of C-MYC transcriptional repression	7	63	1.22378	3.74011	0.00259972	1	0.0292995	0.111328	CCND1; ERBB2; FTH1; HDAC1; MYC; NDRG1; TSC2;
Transcription	13	178	2.27273	2.45702	0.00263698	1	0.0293232	0.111418	BRF1; GTF2F1; HIST1H4I; NFIC; POLR2L; POLR3A; POLR3H; SLBP; SRSF2; TAF10; TCEB3; U2AF2; UBTF;
p75(NTR)-mediated signaling	13	178	2.27273	2.45702	0.00263698	1	0.0293232	0.111418	AKT1; APP; ARHGDIA; BAD; CCND1; IKBKG; MAPKAPK2; NFKBIA; RHOA; RTN4; SFN; SQSTM1; YWHAZ;
Processing of Capped Intron-Containing Pre-mRNA	11	138	1.92308	2.68196	0.00280489	1	0.0309839	0.117728	FUS; GTF2F1; HNRNPU; HNRNPUL1; POLR2L; SLBP; SNRNP200; SNRNP70; SRSF2; U2AF2; YBX1;
Semaphorin interactions	7	64	1.22378	3.68168	0.00284573	1	0.0312281	0.118656	CFL1; ERBB2; HSP90AA1; HSP90AB1; MYH9; MYL6; RHOA;
LPA receptor mediated events	9	100	1.57343	3.02871	0.00295314	1	0.032195	0.12233	ADCY3; AKT1; CXCL8; GNAS; IKBKG; JUN; NFKBIA; PXN; RHOA;
RNA Polymerase III Transcription Initiation From Type 1 Promoter	4	21	0.699301	6.41644	0.00309835	1	0.0329176	0.125076	BRF1; POLR2L; POLR3A; POLR3H;
p38 signaling mediated by MAPKAP kinases	4	21	0.699301	6.41644	0.00309835	1	0.0329176	0.125076	MAPKAPK2; SFN; TSC2; YWHAZ;
HIV Infection	14	203	2.44755	2.32005	0.00311381	1	0.0329176	0.125076	ANAPC10; ANAPC11; GTF2F1; HMGA1; KPNB1; POLR2L; PSMD2; PSMD3; RANBP1; SLC25A6; TAF10; TCEB3; UBA52; UBC;
RNA Polymerase III Transcription	5	34	0.874126	4.9523	0.00311809	1	0.0329176	0.125076	BRF1; NFIC; POLR2L; POLR3A; POLR3H;
RNA Polymerase III Abortive And Retractive Initiation	5	34	0.874126	4.9523	0.00311809	1	0.0329176	0.125076	BRF1; NFIC; POLR2L; POLR3A; POLR3H;
Cell Cycle, Mitotic	19	317	3.32168	2.01597	0.00316006	1	0.0331508	0.125962	ANAPC10; ANAPC11; CCND1; CENPN; CENPO; CEP250; CSNK1D; DYNC1H1; E2F5; HDAC1; HSP90AA1; ITGB3BP; MYC; NUDC; PCNT; PSMD2; PSMD3; UBA52; UBC;
Ceramide signaling pathway	6	49	1.04895	4.12255	0.00318507	1	0.0332044	0.126165	AKT1; BAD; MAP4K4; MYC; NFKBIA; PAWR;
Regulation of activated PAK-2p34 by proteasome mediated degradation	7	66	1.22378	3.57013	0.00339088	1	0.0344878	0.131042	ANAPC10; ANAPC11; CCND1; PSMD2; PSMD3; UBA52; UBC;
Ubiquitin-dependent degradation of Cyclin D1	7	66	1.22378	3.57013	0.00339088	1	0.0344878	0.131042	ANAPC10; ANAPC11; CCND1; PSMD2; PSMD3; UBA52; UBC;
Regulation of retinoblastoma protein	7	66	1.22378	3.57013	0.00339088	1	0.0344878	0.131042	CCND1; CREBBP; DNMT1; HDAC1; JUN; SMARCA4; UBTF;
Ubiquitin-dependent degradation of Cyclin D	7	66	1.22378	3.57013	0.00339088	1	0.0344878	0.131042	ANAPC10; ANAPC11; CCND1; PSMD2; PSMD3; UBA52; UBC;
Membrane Trafficking	8	84	1.3986	3.20536	0.00350487	1	0.035249	0.133934	CHMP4B; DNM2; FTH1; FTL; HGS; SH3D19; UBA52; UBC;
TRAF6 Mediated Induction of proinflammatory cytokines	6	50	1.04895	4.04011	0.00353024	1	0.035249	0.133934	IKBKG; JUN; MAPKAPK2; NFKBIA; UBA52; UBC;
Muscle contraction	6	50	1.04895	4.04011	0.00353024	1	0.035249	0.133934	MYL6; PXN; TPM3; TPM4; VCL; VIM;
a6b1 and a6b4 Integrin signaling	5	35	0.874126	4.81085	0.00355026	1	0.035249	0.133934	AKT1; ERBB2; MST1; SFN; YWHAZ;
Caspase-mediated cleavage of cytoskeletal proteins	3	11	0.524476	9.19084	0.00361367	1	0.0356635	0.135509	PLEC; SPTAN1; VIM;
Formation and Maturation of mRNA Transcript	13	185	2.27273	2.36406	0.00367503	1	0.0356635	0.135509	FUS; GTF2F1; HNRNPU; HNRNPUL1; POLR2L; SLBP; SNRNP200; SNRNP70; SRSF2; TAF10; TCEB3; U2AF2; YBX1;
IL2 signaling events mediated by PI3K	7	67	1.22378	3.51685	0.00369161	1	0.0356635	0.135509	AKT1; EIF3A; HSP90AA1; IKBKG; JAK3; MYC; NFKBIA;
APC/C:Cdc20 mediated degradation of Cyclin B	4	22	0.699301	6.12492	0.00369891	1	0.0356635	0.135509	ANAPC10; ANAPC11; UBA52; UBC;
Sema4D induced cell migration and growth-cone collapse	4	22	0.699301	6.12492	0.00369891	1	0.0356635	0.135509	ERBB2; MYH9; MYL6; RHOA;
Caspase cascade in apoptosis	6	52	1.04895	3.88475	0.00430291	1	0.0412486	0.15673	APP; KRT18; LMNA; PARP1; SPTAN1; VIM;
Ubiquitin Mediated Degradation of Phosphorylated Cdc25A	7	69	1.22378	3.41493	0.00435341	1	0.0414511	0.1575	ANAPC10; ANAPC11; CCND1; PSMD2; PSMD3; UBA52; UBC;
APC-Cdc20 mediated degradation of Nek2A	4	23	0.699301	5.85873	0.00437373	1	0.0414511	0.1575	ANAPC10; ANAPC11; UBA52; UBC;
CXCR4-mediated signaling events	13	190	2.27273	2.30185	0.00460226	1	0.0432224	0.16423	AKT1; BAD; CFL1; FLNA; FOSL1; HGS; IKBKG; JUN; JUNB; NFKBIA; PXN; RHOA; PTGS2;
RNA Polymerase III Chain Elongation	3	12	0.524476	8.42557	0.00471256	1	0.0432224	0.16423	POLR2L; POLR3A; POLR3H;
Interaction between L1 and Ankyrins	3	12	0.524476	8.42557	0.00471256	1	0.0432224	0.16423	SPTAN1; SPTBN1; SPTBN2;
p53-Independent DNA Damage Response	7	70	1.22378	3.36615	0.00471611	1	0.0432224	0.16423	ANAPC10; ANAPC11; CCND1; PSMD2; PSMD3; UBA52; UBC;
Regulation of ornithine decarboxylase (ODC)	7	70	1.22378	3.36615	0.00471611	1	0.0432224	0.16423	ANAPC10; ANAPC11; OAZ3; PSMD2; PSMD3; UBA52; UBC;
p53-Independent G1/S DNA damage checkpoint	7	70	1.22378	3.36615	0.00471611	1	0.0432224	0.16423	ANAPC10; ANAPC11; CCND1; PSMD2; PSMD3; UBA52; UBC;
Destabilization of mRNA by AUF1 (hnRNP D0)	7	71	1.22378	3.31875	0.00510112	1	0.0464955	0.176667	ANAPC10; ANAPC11; EIF4G1; PSMD2; PSMD3; UBA52; UBC;
NFkB and MAP kinases activation mediated by TLR4 signaling repertoire	6	54	1.04895	3.7409	0.0051937	1	0.0469383	0.178349	IKBKG; JUN; MAPKAPK2; NFKBIA; UBA52; UBC;
TNF alpha/NF-kB	12	171	2.0979	2.36101	0.00520598	1	0.0469383	0.178349	AKT1; CREBBP; FLNA; HSP90AA1; HSP90AB1; IKBKG; NFKBIA; NR2C2; POLR2L; PSMD3; RPS11; YWHAZ;
Response to elevated platelet cytosolic Ca2+	5	39	0.874126	4.31755	0.00571339	1	0.0509622	0.193639	CFL1; FLNA; PFN1; VCL; WDR1;
Apoptotic cleavage of cellular proteins	5	39	0.874126	4.31755	0.00571339	1	0.0509622	0.193639	ACIN1; LMNA; PLEC; SPTAN1; VIM;
Prostanoid metabolism	3	13	0.524476	7.77795	0.0059922	1	0.0528835	0.200939	MAPKAPK2; PTGES3; PTGS2;
p75NTR recruits signalling complexes	3	13	0.524476	7.77795	0.0059922	1	0.0528835	0.200939	SQSTM1; UBA52; UBC;
Axon guidance	14	219	2.44755	2.15055	0.00607302	1	0.053168	0.20202	AGRN; ARHGAP39; CACNA1H; CFL1; ERBB2; HSP90AA1; HSP90AB1; MYH9; MYL6; RHOA; SPTAN1; SPTBN1; SPTBN2; STIP1;
Mitotic M-M/G1 phases	15	242	2.62238	2.08508	0.00608818	1	0.053168	0.20202	ANAPC10; ANAPC11; CENPN; CENPO; CEP250; CSNK1D; DYNC1H1; HSP90AA1; ITGB3BP; NUDC; PCNT; PSMD2; PSMD3; UBA52; UBC;
TRIF mediated TLR3 signaling	6	56	1.04895	3.60732	0.00621261	1	0.0536924	0.204013	IKBKG; JUN; MAPKAPK2; NFKBIA; UBA52; UBC;
Toll Like Receptor 3 (TLR3) Cascade	6	56	1.04895	3.60732	0.00621261	1	0.0536924	0.204013	IKBKG; JUN; MAPKAPK2; NFKBIA; UBA52; UBC;
Regulation of Apoptosis	7	75	1.22378	3.14177	0.0068809	1	0.0591615	0.224793	ANAPC10; ANAPC11; CCND1; PSMD2; PSMD3; UBA52; UBC;
Aurora B signaling	5	41	0.874126	4.10699	0.00708455	1	0.0606002	0.23026	CUL3; NCAPD2; NCL; RHOA; VIM;
CD40/CD40L signaling	6	58	1.04895	3.48295	0.00736962	1	0.0619487	0.235384	AKT1; IKBKG; JAK3; JUN; MYC; NFKBIA;
MyD88-independent cascade initiated on plasma membrane	6	58	1.04895	3.48295	0.00736962	1	0.0619487	0.235384	IKBKG; JUN; MAPKAPK2; NFKBIA; UBA52; UBC;
G1/S DNA Damage Checkpoints	7	76	1.22378	3.10044	0.00738997	1	0.0619487	0.235384	ANAPC10; ANAPC11; CCND1; PSMD2; PSMD3; UBA52; UBC;
mRNA Processing	11	157	1.92308	2.35741	0.00739076	1	0.0619487	0.235384	FUS; GTF2F1; HNRNPU; HNRNPUL1; POLR2L; SLBP; SNRNP200; SNRNP70; SRSF2; U2AF2; YBX1;
M Phase	11	158	1.92308	2.34249	0.00773781	1	0.0645333	0.245204	ANAPC10; ANAPC11; CENPN; CENPO; CEP250; CSNK1D; DYNC1H1; HSP90AA1; ITGB3BP; NUDC; PCNT;
Sema4D in semaphorin signaling	4	27	0.699301	4.99109	0.00789348	1	0.064801	0.246221	ERBB2; MYH9; MYL6; RHOA;
mTOR signalling	4	27	0.699301	4.99109	0.00789348	1	0.064801	0.246221	CAB39; EIF4G1; STRADB; TSC2;
Golgi Associated Vesicle Biogenesis	4	27	0.699301	4.99109	0.00789348	1	0.064801	0.246221	DNM2; FTH1; FTL; SH3D19;
TRAF6 mediated induction of NFkB and MAP kinases upon TLR7/8 or 9 activation	6	59	1.04895	3.42393	0.008003	1	0.064801	0.246221	IKBKG; JUN; MAPKAPK2; NFKBIA; UBA52; UBC;
ATF-2 transcription factor network	6	59	1.04895	3.42393	0.008003	1	0.064801	0.246221	CCND1; CUL3; CXCL8; JUN; JUNB; JUND;
MyD88 cascade initiated on plasma membrane	6	59	1.04895	3.42393	0.008003	1	0.064801	0.246221	IKBKG; JUN; MAPKAPK2; NFKBIA; UBA52; UBC;
EGFR1	10	138	1.74825	2.43837	0.0082954	1	0.0664056	0.252318	AKT1; EEF1A1; JUN; JUND; KRT18; KRT8; MYC; PLEC; PXN; RALBP1;
Host Interactions with Influenza Factors	2	5	0.34965	13.4876	0.0083206	1	0.0664056	0.252318	SLC25A6; TGFB1;
Axonal growth stimulation	2	5	0.34965	13.4876	0.0083206	1	0.0664056	0.252318	ARHGDIA; RHOA;
Cyclin E associated events during G1/S transition	7	78	1.22378	3.02095	0.00849095	1	0.0672987	0.255712	ANAPC10; ANAPC11; MYC; PSMD2; PSMD3; UBA52; UBC;
Nucleotide-binding domain, leucine rich repeat containing receptor (NLR) signaling pathways	5	43	0.874126	3.91601	0.00867014	1	0.0672987	0.255712	APP; HSP90AB1; IKBKG; UBA52; UBC;
MyD88 dependent cascade initiated on endosome	6	60	1.04895	3.36687	0.00867459	1	0.0672987	0.255712	IKBKG; JUN; MAPKAPK2; NFKBIA; UBA52; UBC;
Toll Like Receptor 10 (TLR10) Cascade	6	60	1.04895	3.36687	0.00867459	1	0.0672987	0.255712	IKBKG; JUN; MAPKAPK2; NFKBIA; UBA52; UBC;
Toll Like Receptor 5 (TLR5) Cascade	6	60	1.04895	3.36687	0.00867459	1	0.0672987	0.255712	IKBKG; JUN; MAPKAPK2; NFKBIA; UBA52; UBC;
Autodegradation of Cdh1 by Cdh1:APC/C	6	60	1.04895	3.36687	0.00867459	1	0.0672987	0.255712	ANAPC10; ANAPC11; PSMD2; PSMD3; UBA52; UBC;
Endosomal Sorting Complex Required For Transport (ESCRT)	4	28	0.699301	4.8129	0.00899655	1	0.0691532	0.262758	CHMP4B; HGS; UBA52; UBC;
PKB-mediated events	4	28	0.699301	4.8129	0.00899655	1	0.0691532	0.262758	CAB39; EIF4G1; STRADB; TSC2;
Sema3A PAK dependent Axon repulsion	3	15	0.524476	6.74158	0.00912112	1	0.0692764	0.263226	CFL1; HSP90AA1; HSP90AB1;
Formation of ATP by chemiosmotic coupling	3	15	0.524476	6.74158	0.00912112	1	0.0692764	0.263226	ATP5F1; MT-ATP6; MT-ATP8;
Mitotic G1-G1/S phases	10	140	1.74825	2.40354	0.00913717	1	0.0692764	0.263226	ANAPC10; ANAPC11; CCND1; E2F5; HDAC1; MYC; PSMD2; PSMD3; UBA52; UBC;
Coregulation of Androgen receptor activity	6	61	1.04895	3.31169	0.00938561	1	0.070838	0.26916	AKT1; CARM1; CCND1; CDK11B; PAWR; ZMIZ1;
Host Interactions of HIV factors	10	141	1.74825	2.38649	0.00958183	1	0.0719932	0.273549	ANAPC10; ANAPC11; HMGA1; KPNB1; PSMD2; PSMD3; RANBP1; SLC25A6; UBA52; UBC;
ER-Phagosome pathway	7	80	1.22378	2.94544	0.00970794	1	0.0726137	0.275907	ANAPC10; ANAPC11; CALR; PSMD2; PSMD3; UBA52; UBC;
MyD88:Mal cascade initiated on plasma membrane	6	62	1.04895	3.25828	0.0101372	1	0.0745877	0.283407	IKBKG; JUN; MAPKAPK2; NFKBIA; UBA52; UBC;
Toll Like Receptor 7/8 (TLR7/8) Cascade	6	62	1.04895	3.25828	0.0101372	1	0.0745877	0.283407	IKBKG; JUN; MAPKAPK2; NFKBIA; UBA52; UBC;
Calcium signaling in the CD4+ TCR pathway	4	29	0.699301	4.647	0.0101954	1	0.0745877	0.283407	FOSL1; JUN; JUNB; PTGS2;
RNA Polymerase III Transcription Initiation	4	29	0.699301	4.647	0.0101954	1	0.0745877	0.283407	BRF1; POLR2L; POLR3A; POLR3H;
Nephrin interactions	4	29	0.699301	4.647	0.0101954	1	0.0745877	0.283407	ACTN1; SPTAN1; SPTBN1; SPTBN2;
Trk receptor signaling mediated by PI3K and PLC-gamma	6	63	1.04895	3.20657	0.0109307	1	0.0789522	0.299991	AKT1; BAD; CCND1; MAPKAPK2; SFN; YWHAZ;
Regulation of AMPK activity via LKB1	3	16	0.524476	6.32049	0.0109814	1	0.0789522	0.299991	CAB39; STRADB; TSC2;
Chylomicron-mediated lipid transport	3	16	0.524476	6.32049	0.0109814	1	0.0789522	0.299991	HSPG2; P4HB; SDC1;
Cell-extracellular matrix interactions	3	16	0.524476	6.32049	0.0109814	1	0.0789522	0.299991	ACTN1; FLNA; PXN;
PI3K/AKT activation	4	30	0.699301	4.49215	0.0114931	1	0.0822768	0.312623	AKT1; BAD; RHOA; TSC2;
Adaptive Immune System	14	237	2.44755	1.98723	0.0117335	1	0.0824681	0.31335	AKT1; ANAPC10; ANAPC11; CALR; IKBKG; NFKBIA; PSMD2; PSMD3; SPTAN1; SPTBN1; SPTBN2; UBA52; UBC; YWHAZ;
DNA Replication	15	261	2.62238	1.9333	0.0117536	1	0.0824681	0.31335	ANAPC10; ANAPC11; CENPN; CENPO; CEP250; CSNK1D; DYNC1H1; HSP90AA1; ITGB3BP; NUDC; PCNT; PSMD2; PSMD3; UBA52; UBC;
Integration of energy metabolism	7	83	1.22378	2.83899	0.0117654	1	0.0824681	0.31335	ADCY3; FASN; GNAS; GNB2; MARCKS; PRKAR1B; TKT;
Toll Like Receptor TLR6:TLR2 Cascade	6	64	1.04895	3.15648	0.011767	1	0.0824681	0.31335	IKBKG; JUN; MAPKAPK2; NFKBIA; UBA52; UBC;
Toll Like Receptor TLR1:TLR2 Cascade	6	64	1.04895	3.15648	0.011767	1	0.0824681	0.31335	IKBKG; JUN; MAPKAPK2; NFKBIA; UBA52; UBC;
Regulation of gene expression in late stage (branching morphogenesis) pancreatic bud precursor cells	2	6	0.34965	11.2434	0.0122361	1	0.0853967	0.324478	NOTCH1; ONECUT3;
Retinoic acid receptors-mediated signaling	5	47	0.874126	3.58281	0.0125447	1	0.0871737	0.33123	AKT1; CREBBP; HDAC1; NCOR2; TGFB1;
Toll Like Receptor 9 (TLR9) Cascade	6	65	1.04895	3.10792	0.0126475	1	0.0871737	0.33123	IKBKG; JUN; MAPKAPK2; NFKBIA; UBA52; UBC;
Toll Like Receptor 2 (TLR2) Cascade	6	65	1.04895	3.10792	0.0126475	1	0.0871737	0.33123	IKBKG; JUN; MAPKAPK2; NFKBIA; UBA52; UBC;
Cyclin D associated events in G1	4	31	0.699301	4.34729	0.0128923	1	0.0877729	0.333507	CCND1; E2F5; UBA52; UBC;
G1 Phase	4	31	0.699301	4.34729	0.0128923	1	0.0877729	0.333507	CCND1; E2F5; UBA52; UBC;
Lissencephaly gene (LIS1) in neuronal migration and development	4	31	0.699301	4.34729	0.0128923	1	0.0877729	0.333507	DYNC1H1; MAP1B; NUDC; RHOA;
Energy dependent regulation of mTOR by LKB1-AMPK	3	17	0.524476	5.94892	0.0130444	1	0.0880892	0.334709	CAB39; STRADB; TSC2;
PKA activation in glucagon signalling	3	17	0.524476	5.94892	0.0130444	1	0.0880892	0.334709	ADCY3; GNAS; PRKAR1B;
CDK-mediated phosphorylation and removal of Cdc6	6	66	1.04895	3.06084	0.0135732	1	0.0909238	0.345479	ANAPC10; ANAPC11; PSMD2; PSMD3; UBA52; UBC;
APC/C:Cdc20 mediated degradation of Securin	6	66	1.04895	3.06084	0.0135732	1	0.0909238	0.345479	ANAPC10; ANAPC11; PSMD2; PSMD3; UBA52; UBC;
Antigen processing-Cross presentation	7	86	1.22378	2.73996	0.0141208	1	0.094214	0.357981	ANAPC10; ANAPC11; CALR; PSMD2; PSMD3; UBA52; UBC;
GAB1 signalosome	4	32	0.699301	4.21148	0.0143956	1	0.0955167	0.362931	AKT1; BAD; PXN; TSC2;
SCF(Skp2)-mediated degradation of p27/p21	6	67	1.04895	3.01516	0.0145451	1	0.0955167	0.362931	ANAPC10; ANAPC11; PSMD2; PSMD3; UBA52; UBC;
Vpu mediated degradation of CD4	6	67	1.04895	3.01516	0.0145451	1	0.0955167	0.362931	ANAPC10; ANAPC11; PSMD2; PSMD3; UBA52; UBC;
Cross-presentation of soluble exogenous antigens (endosomes)	6	67	1.04895	3.01516	0.0145451	1	0.0955167	0.362931	ANAPC10; ANAPC11; PSMD2; PSMD3; UBA52; UBC;
Calcineurin-regulated NFAT-dependent transcription in lymphocytes	5	49	0.874126	3.4366	0.0148616	1	0.0972126	0.369374	CXCL8; FOSL1; JUN; JUNB; PTGS2;
CD28 dependent Vav1 pathway	3	18	0.524476	5.61861	0.0153132	1	0.0993871	0.377637	SPTAN1; SPTBN1; SPTBN2;
Mitotic Telophase /Cytokinesis	3	18	0.524476	5.61861	0.0153132	1	0.0993871	0.377637	ANAPC10; ANAPC11; NUDC;
Autodegradation of the E3 ubiquitin ligase COP1	6	68	1.04895	2.97083	0.0155644	1	0.100626	0.382343	ANAPC10; ANAPC11; PSMD2; PSMD3; UBA52; UBC;
trans-Golgi Network Vesicle Budding	4	33	0.699301	4.0839	0.0160053	1	0.101896	0.387171	DNM2; FTH1; FTL; SH3D19;
Glucagon signaling in metabolic regulation	4	33	0.699301	4.0839	0.0160053	1	0.101896	0.387171	ADCY3; GNAS; GNB2; PRKAR1B;
Alpha4 beta1 integrin signaling events	4	33	0.699301	4.0839	0.0160053	1	0.101896	0.387171	GIT1; PRKAR1B; PXN; YWHAZ;
Clathrin derived vesicle budding	4	33	0.699301	4.0839	0.0160053	1	0.101896	0.387171	DNM2; FTH1; FTL; SH3D19;
Stabilization of p53	6	69	1.04895	2.92778	0.0166321	1	0.103904	0.3948	ANAPC10; ANAPC11; PSMD2; PSMD3; UBA52; UBC;
Cdc20:Phospho-APC/C mediated degradation of Cyclin A	6	69	1.04895	2.92778	0.0166321	1	0.103904	0.3948	ANAPC10; ANAPC11; PSMD2; PSMD3; UBA52; UBC;
APC/C:Cdh1 mediated degradation of Cdc20 and other APC/C:Cdh1 targeted proteins in late mitosis/early G1	6	69	1.04895	2.92778	0.0166321	1	0.103904	0.3948	ANAPC10; ANAPC11; PSMD2; PSMD3; UBA52; UBC;
Vif-mediated degradation of APOBEC3G	6	69	1.04895	2.92778	0.0166321	1	0.103904	0.3948	ANAPC10; ANAPC11; PSMD2; PSMD3; UBA52; UBC;
Antigen processing: Ubiquitination & Proteasome degradation	6	69	1.04895	2.92778	0.0166321	1	0.103904	0.3948	ANAPC10; ANAPC11; PSMD2; PSMD3; UBA52; UBC;
sucrose degradation	2	7	0.34965	9.63949	0.0167954	1	0.104144	0.39571	ALDOA; TPI1;
Activation of BAD and translocation to mitochondria	2	7	0.34965	9.63949	0.0167954	1	0.104144	0.39571	AKT1; BAD;
SCF-beta-TrCP mediated degradation of Emi1	6	70	1.04895	2.88596	0.0177493	1	0.109095	0.414524	ANAPC10; ANAPC11; PSMD2; PSMD3; UBA52; UBC;
Cyclin A:Cdk2-associated events at S phase entry	7	90	1.22378	2.6182	0.0177612	1	0.109095	0.414524	ANAPC10; ANAPC11; MYC; PSMD2; PSMD3; UBA52; UBC;
Destabilization of mRNA by KSRP	3	19	0.524476	5.32305	0.0177901	1	0.109095	0.414524	AKT1; MAPKAPK2; YWHAZ;
APC/C:Cdc20 mediated degradation of mitotic proteins	6	71	1.04895	2.84532	0.0189168	1	0.11558	0.439162	ANAPC10; ANAPC11; PSMD2; PSMD3; UBA52; UBC;
Nucleosome assembly	4	35	0.699301	3.8506	0.0195524	1	0.118594	0.450617	CENPN; CENPO; HIST1H4I; ITGB3BP;
Deposition of New CENPA-containing Nucleosomes at the Centromere	4	35	0.699301	3.8506	0.0195524	1	0.118594	0.450617	CENPN; CENPO; HIST1H4I; ITGB3BP;
RNA Polymerase I, RNA Polymerase III, and Mitochondrial Transcription	7	92	1.22378	2.56129	0.0198092	1	0.119716	0.454881	BRF1; HIST1H4I; NFIC; POLR2L; POLR3A; POLR3H; UBTF;
Activation of APC/C and APC/C:Cdc20 mediated degradation of mitotic proteins	6	72	1.04895	2.80581	0.0201357	1	0.119951	0.455772	ANAPC10; ANAPC11; PSMD2; PSMD3; UBA52; UBC;
Activated TLR4 signalling	6	72	1.04895	2.80581	0.0201357	1	0.119951	0.455772	IKBKG; JUN; MAPKAPK2; NFKBIA; UBA52; UBC;
p53-Dependent G1/S DNA damage checkpoint	6	72	1.04895	2.80581	0.0201357	1	0.119951	0.455772	ANAPC10; ANAPC11; PSMD2; PSMD3; UBA52; UBC;
p53-Dependent G1 DNA Damage Response	6	72	1.04895	2.80581	0.0201357	1	0.119951	0.455772	ANAPC10; ANAPC11; PSMD2; PSMD3; UBA52; UBC;
E2F transcription factor network	6	73	1.04895	2.76737	0.0214068	1	0.126726	0.481516	CREBBP; E2F5; HDAC1; MYC; RANBP1; TRIM28;
CD28 co-stimulation	4	36	0.699301	3.74367	0.0214935	1	0.126726	0.481516	AKT1; SPTAN1; SPTBN1; SPTBN2;
Signaling by Rho GTPases	2	8	0.34965	8.43606	0.0219568	1	0.126726	0.481516	ARHGDIA; RHOA;
Rho GTPase cycle	2	8	0.34965	8.43606	0.0219568	1	0.126726	0.481516	ARHGDIA; RHOA;
Regulation of the Fanconi anemia pathway	2	8	0.34965	8.43606	0.0219568	1	0.126726	0.481516	UBA52; UBC;
Regulation of cytoskeletal remodeling and cell spreading by IPP complex components	2	8	0.34965	8.43606	0.0219568	1	0.126726	0.481516	ACTN1; PXN;
Activation of DNA fragmentation factor	2	8	0.34965	8.43606	0.0219568	1	0.126726	0.481516	H1F0; KPNB1;
Apoptosis induced DNA fragmentation	2	8	0.34965	8.43606	0.0219568	1	0.126726	0.481516	H1F0; KPNB1;
G beta:gamma signalling through PI3Kgamma	2	8	0.34965	8.43606	0.0219568	1	0.126726	0.481516	AKT1; RHOA;
Direct p53 effectors	9	138	1.57343	2.19478	0.0223038	1	0.128285	0.48744	CARM1; CREBBP; EPHA2; JUN; MAP4K4; NDRG1; SFN; SMARCA4; TSC2;
CDT1 association with the CDC6:ORC:origin complex	6	74	1.04895	2.72998	0.0227311	1	0.130294	0.495071	ANAPC10; ANAPC11; PSMD2; PSMD3; UBA52; UBC;
Signaling by FGFR	7	95	1.22378	2.48042	0.0231816	1	0.132421	0.503154	ADCY3; AKT1; BAD; PRKAR1B; TSC2; UBA52; UBC;
E-cadherin signaling in keratinocytes	3	21	0.524476	4.81633	0.0233727	1	0.132604	0.503851	AKT1; RHOA; ZYX;
PIP3 activates AKT signaling	3	21	0.524476	4.81633	0.0233727	1	0.132604	0.503851	AKT1; BAD; TSC2;
Signaling by Wnt	6	75	1.04895	2.69359	0.0241093	1	0.135859	0.516219	ANAPC10; ANAPC11; PSMD2; PSMD3; UBA52; UBC;
Degradation of beta-catenin by the destruction complex	6	75	1.04895	2.69359	0.0241093	1	0.135859	0.516219	ANAPC10; ANAPC11; PSMD2; PSMD3; UBA52; UBC;
G2/M Transition	7	96	1.22378	2.45458	0.0243885	1	0.13697	0.520438	ANAPC10; ANAPC11; CEP250; CSNK1D; DYNC1H1; HSP90AA1; PCNT;
Cell Cycle Checkpoints	8	118	1.3986	2.28186	0.0247017	1	0.138263	0.525353	ANAPC10; ANAPC11; CCND1; PSMD2; PSMD3; RAD1; UBA52; UBC;
Toll Like Receptor 4 (TLR4) Cascade	6	76	1.04895	2.65815	0.0255424	1	0.142491	0.541416	IKBKG; JUN; MAPKAPK2; NFKBIA; UBA52; UBC;
PI3K Cascade	4	38	0.699301	3.54668	0.0257184	1	0.142519	0.541523	CAB39; EIF4G1; STRADB; TSC2;
ErbB2/ErbB3 signaling events	4	38	0.699301	3.54668	0.0257184	1	0.142519	0.541523	AKT1; BAD; ERBB2; JUN;
Fanconi Anemia pathway	3	22	0.524476	4.59751	0.0264791	1	0.145766	0.553861	FANCA; UBA52; UBC;
RNA Polymerase III Transcription Initiation From Type 3 Promoter	3	22	0.524476	4.59751	0.0264791	1	0.145766	0.553861	POLR2L; POLR3A; POLR3H;
NCAM signaling for neurite out-growth	5	57	0.874126	2.95435	0.0269399	1	0.147815	0.561645	AGRN; CACNA1H; SPTAN1; SPTBN1; SPTBN2;
Vitamin B5 (pantothenate) metabolism	2	9	0.34965	7.49976	0.0276806	1	0.149422	0.567751	FASN; SLC5A6;
prostanoid biosynthesis	2	9	0.34965	7.49976	0.0276806	1	0.149422	0.567751	PTGES3; PTGS2;
a4b7 Integrin signaling	2	9	0.34965	7.49976	0.0276806	1	0.149422	0.567751	PXN; RHOA;
GP1b-IX-V activation signalling	2	9	0.34965	7.49976	0.0276806	1	0.149422	0.567751	FLNA; YWHAZ;
eNOS activation	2	9	0.34965	7.49976	0.0276806	1	0.149422	0.567751	AKT1; HSP90AA1;
Signaling events mediated by HDAC Class III	4	39	0.699301	3.45577	0.0280046	1	0.150683	0.572543	CREBBP; HIST1H1E; HIST1H4I; TUBA1B;
S Phase	8	121	1.3986	2.22529	0.0281635	1	0.151051	0.573941	ANAPC10; ANAPC11; CCND1; MYC; PSMD2; PSMD3; UBA52; UBC;
Mitotic G2-G2/M phases	7	99	1.22378	2.38021	0.0282664	1	0.151116	0.57419	ANAPC10; ANAPC11; CEP250; CSNK1D; DYNC1H1; HSP90AA1; PCNT;
Regulation of APC/C activators between G1/S and early anaphase	6	78	1.04895	2.59	0.0285761	1	0.152284	0.578628	ANAPC10; ANAPC11; PSMD2; PSMD3; UBA52; UBC;
Biotin metabolism	1	1	0.174825	33.6183	0.0297452	1	0.156776	0.595694	SLC5A6;
xanthine and xanthosine salvage	1	1	0.174825	33.6183	0.0297452	1	0.156776	0.595694	PNP;
COX reactions	1	1	0.174825	33.6183	0.0297452	1	0.156776	0.595694	PTGS2;
Signaling events mediated by PRL	3	23	0.524476	4.3977	0.0297949	1	0.156776	0.595694	PTP4A2; RHOA; TUBA1B;
RNA Polymerase II Transcription	7	101	1.22378	2.33308	0.0310716	1	0.161961	0.615395	GTF2F1; POLR2L; SLBP; SRSF2; TAF10; TCEB3; U2AF2;
Neurotrophic factor-mediated Trk receptor signaling	7	101	1.22378	2.33308	0.0310716	1	0.161961	0.615395	AKT1; BAD; CCND1; MAPKAPK2; SFN; SQSTM1; YWHAZ;
Class I MHC mediated antigen processing & presentation	7	101	1.22378	2.33308	0.0310716	1	0.161961	0.615395	ANAPC10; ANAPC11; CALR; PSMD2; PSMD3; UBA52; UBC;
Regulation of Water Balance by Renal Aquaporins	3	24	0.524476	4.21454	0.0333189	1	0.173134	0.657849	ADCY3; GNAS; PRKAR1B;
APC/C-mediated degradation of cell cycle proteins	6	81	1.04895	2.49409	0.033556	1	0.173286	0.658427	ANAPC10; ANAPC11; PSMD2; PSMD3; UBA52; UBC;
Regulation of mitotic cell cycle	6	81	1.04895	2.49409	0.033556	1	0.173286	0.658427	ANAPC10; ANAPC11; PSMD2; PSMD3; UBA52; UBC;
IRAK2 mediated activation of TAK1 complex	2	10	0.34965	6.75053	0.033929	1	0.174134	0.66165	UBA52; UBC;
IRAK2 mediated activation of TAK1 complex upon TLR7/8 or 9 stimulation	2	10	0.34965	6.75053	0.033929	1	0.174134	0.66165	UBA52; UBC;
Loss of Nlp from mitotic centrosomes	5	61	0.874126	2.76066	0.0347966	1	0.177495	0.674418	CEP250; CSNK1D; DYNC1H1; HSP90AA1; PCNT;
Loss of proteins required for interphase microtubule organizationÃÂ from the centrosome	5	61	0.874126	2.76066	0.0347966	1	0.177495	0.674418	CEP250; CSNK1D; DYNC1H1; HSP90AA1; PCNT;
FOXM1 transcription factor network	4	42	0.699301	3.20898	0.0355696	1	0.178959	0.679981	CCND1; CENPB; CREBBP; MYC;
mRNA Splicing - Minor Pathway	4	42	0.699301	3.20898	0.0355696	1	0.178959	0.679981	GTF2F1; POLR2L; SNRNP200; SRSF2;
JNK signaling in the CD4+ TCR pathway	4	42	0.699301	3.20898	0.0355696	1	0.178959	0.679981	FOSL1; JUN; JUNB; PTGS2;
Ras signaling in the CD4+ TCR pathway	4	42	0.699301	3.20898	0.0355696	1	0.178959	0.679981	FOSL1; JUN; JUNB; PTGS2;
PLK1 signaling events	7	104	1.22378	2.26579	0.0356201	1	0.178959	0.679981	AKT1; GIT1; IKBKG; NFKBIA; NUDC; RHOA; TPT1;
Mitotic Prophase	5	62	0.874126	2.71614	0.0369597	1	0.183428	0.696962	CEP250; CSNK1D; DYNC1H1; HSP90AA1; PCNT;
Golgi Cisternae Pericentriolar Stack Reorganization	5	62	0.874126	2.71614	0.0369597	1	0.183428	0.696962	CEP250; CSNK1D; DYNC1H1; HSP90AA1; PCNT;
Nephrin/Neph1 signaling in the kidney podocyte	3	25	0.524476	4.04603	0.0370494	1	0.183428	0.696962	AKT1; BAD; JUN;
Switching of origins to a post-replicative state	6	83	1.04895	2.434	0.0371694	1	0.183428	0.696962	ANAPC10; ANAPC11; PSMD2; PSMD3; UBA52; UBC;
Orc1 removal from chromatin	6	83	1.04895	2.434	0.0371694	1	0.183428	0.696962	ANAPC10; ANAPC11; PSMD2; PSMD3; UBA52; UBC;
Assembly of the pre-replicative complex	6	83	1.04895	2.434	0.0371694	1	0.183428	0.696962	ANAPC10; ANAPC11; PSMD2; PSMD3; UBA52; UBC;
C-MYB transcription factor network	6	84	1.04895	2.40502	0.0390658	1	0.192218	0.73036	CCND1; CREBBP; MYC; TRIM28; ZFPM1; PTGS2;
Immune System	23	522	4.02098	1.48188	0.0401672	1	0.196042	0.744891	AKT1; ANAPC10; ANAPC11; APP; CALR; CREBBP; HSP90AB1; IKBKG; IL1B; JAK3; JUN; MAPKAPK2; NFKBIA; PRKCSH; PSMD2; PSMD3; SPTAN1; SPTBN1; SPTBN2; SQSTM1; UBA52; UBC; YWHAZ;
NGF signalling via TRKA from the plasma membrane	7	107	1.22378	2.20226	0.0405884	1	0.196042	0.744891	ADCY3; AKT1; BAD; MAPKAPK2; PRKAR1B; RHOA; TSC2;
NICD traffics to nucleus	2	11	0.34965	6.1374	0.0406658	1	0.196042	0.744891	CREBBP; NOTCH1;
TAK1 activates NFkB by phosphorylation and activation of IKKs complex	2	11	0.34965	6.1374	0.0406658	1	0.196042	0.744891	IKBKG; NFKBIA;
The NLRP3 inflammasome	2	11	0.34965	6.1374	0.0406658	1	0.196042	0.744891	APP; HSP90AB1;
G-protein beta:gamma signalling	2	11	0.34965	6.1374	0.0406658	1	0.196042	0.744891	AKT1; RHOA;
Notch-HLH transcription pathway	2	11	0.34965	6.1374	0.0406658	1	0.196042	0.744891	CREBBP; NOTCH1;
NOD1/2 Signaling Pathway	3	26	0.524476	3.89047	0.0409841	1	0.196626	0.747109	IKBKG; UBA52; UBC;
Removal of licensing factors from origins	6	85	1.04895	2.37673	0.0410226	1	0.196626	0.747109	ANAPC10; ANAPC11; PSMD2; PSMD3; UBA52; UBC;
Validated transcriptional targets of deltaNp63 isoforms	5	64	0.874126	2.63127	0.0415287	1	0.198481	0.75416	ADRM1; CSNK1D; FASN; NOTCH1; SFN;
Polo-like kinase signaling events in the cell cycle	7	109	1.22378	2.16186	0.0441393	1	0.210355	0.799277	AKT1; GIT1; IKBKG; NFKBIA; NUDC; RHOA; TPT1;
Aquaporin-mediated transport	3	27	0.524476	3.74643	0.0451205	1	0.212602	0.807813	ADCY3; GNAS; PRKAR1B;
Lipoprotein metabolism	3	27	0.524476	3.74643	0.0451205	1	0.212602	0.807813	HSPG2; P4HB; SDC1;
PI-3K cascade	3	27	0.524476	3.74643	0.0451205	1	0.212602	0.807813	AKT1; BAD; TSC2;
EGFR downregulation	3	27	0.524476	3.74643	0.0451205	1	0.212602	0.807813	HGS; UBA52; UBC;
TCR signaling in na&#xef;ve CD4+ T cells	8	133	1.3986	2.02453	0.0453379	1	0.213024	0.809419	AKT1; FLNA; FOSL1; IKBKG; JUN; JUNB; NFKBIA; PTGS2;
Downstream signaling of activated FGFR	5	66	0.874126	2.55155	0.0464242	1	0.217516	0.826485	ADCY3; AKT1; BAD; PRKAR1B; TSC2;
Regulation of DNA replication	6	88	1.04895	2.29572	0.0472595	1	0.220809	0.838998	ANAPC10; ANAPC11; PSMD2; PSMD3; UBA52; UBC;
Innate Immune System	10	183	1.74825	1.8388	0.0473951	1	0.220824	0.839055	APP; CREBBP; HSP90AB1; IKBKG; JUN; MAPKAPK2; NFKBIA; PRKCSH; UBA52; UBC;
Tetrahydrobiopterin (BH4) synthesis, recycling, salvage and regulation	2	12	0.34965	5.62638	0.0478564	1	0.221735	0.842515	AKT1; HSP90AA1;
Calnexin/calreticulin cycle	2	12	0.34965	5.62638	0.0478564	1	0.221735	0.842515	CALR; PRKCSH;
RIG-I/MDA5 mediated induction of IFN-alpha/beta pathways	5	67	0.874126	2.51347	0.0489951	1	0.226382	0.860173	CREBBP; IKBKG; NFKBIA; UBA52; UBC;
IL6-mediated signaling events	4	47	0.699301	2.86768	0.0505549	1	0.232302	0.882666	AKT1; JUN; JUNB; MYC;
Meiotic Synapsis	4	47	0.699301	2.86768	0.0505549	1	0.232302	0.882666	DIDO1; H2AFX; HIST1H4I; LMNA;
Toll Receptor Cascades	6	90	1.04895	2.24471	0.051726	1	0.23703	0.900633	IKBKG; JUN; MAPKAPK2; NFKBIA; UBA52; UBC;
Hedgehog signaling events mediated by Gli proteins	4	48	0.699301	2.80794	0.053908	1	0.244694	0.929754	AKT1; CREBBP; CSNK1D; HDAC1;
Reelin signaling pathway	3	29	0.524476	3.48815	0.0539853	1	0.244694	0.929754	AKT1; MAP1B; MAP3K11;
IL12 signaling mediated by STAT4	3	29	0.524476	3.48815	0.0539853	1	0.244694	0.929754	CREBBP; JUN; TGFB1;
Insulin-mediated glucose transport	3	29	0.524476	3.48815	0.0539853	1	0.244694	0.929754	AKT1; SFN; YWHAZ;
Platelet activation, signaling and aggregation	8	138	1.3986	1.95118	0.054165	1	0.244843	0.93032	AKT1; CFL1; FLNA; PFN1; RHOA; VCL; WDR1; YWHAZ;
Signaling events regulated by Ret tyrosine kinase	5	69	0.874126	2.44063	0.054384	1	0.245169	0.931557	IKBKG; JUN; NFKBIA; PXN; RHOA;
Metabolism of amino acids and derivatives	10	188	1.74825	1.7899	0.0549792	1	0.247184	0.939214	ANAPC10; ANAPC11; ARG2; OAZ3; PSMD2; PSMD3; SLC6A8; SRM; UBA52; UBC;
Viral dsRNA:TLR3:TRIF Complex Activates RIP1	2	13	0.34965	5.19391	0.0554681	1	0.247382	0.939965	IKBKG; NFKBIA;
TRAF6 mediated NF-kB activation	2	13	0.34965	5.19391	0.0554681	1	0.247382	0.939965	IKBKG; NFKBIA;
N-glycan trimming in the ER and Calnexin/Calreticulin cycle	2	13	0.34965	5.19391	0.0554681	1	0.247382	0.939965	CALR; PRKCSH;
Recruitment of mitotic centrosome proteins and complexes	5	70	0.874126	2.40577	0.057202	1	0.25173	0.956485	CEP250; CSNK1D; DYNC1H1; HSP90AA1; PCNT;
Centrosome maturation	5	70	0.874126	2.40577	0.057202	1	0.25173	0.956485	CEP250; CSNK1D; DYNC1H1; HSP90AA1; PCNT;
Assembly of Viral Components at the Budding Site	1	2	0.174825	16.8928	0.0586071	1	0.25173	0.956485	CALR;
uridine-5'-phosphate biosynthesis	1	2	0.174825	16.8928	0.0586071	1	0.25173	0.956485	CAD;
Virus Assembly and Release	1	2	0.174825	16.8928	0.0586071	1	0.25173	0.956485	CALR;
Insulin effects increased synthesis of Xylulose-5-Phosphate	1	2	0.174825	16.8928	0.0586071	1	0.25173	0.956485	TKT;
Amyloids	1	2	0.174825	16.8928	0.0586071	1	0.25173	0.956485	HSPG2;
vRNP Assembly	1	2	0.174825	16.8928	0.0586071	1	0.25173	0.956485	HSP90AA1;
fatty acid biosynthesis initiation II	1	2	0.174825	16.8928	0.0586071	1	0.25173	0.956485	FASN;
arsenate detoxification I (glutaredoxin)	1	2	0.174825	16.8928	0.0586071	1	0.25173	0.956485	PNP;
palmitate biosynthesis I (animals)	1	2	0.174825	16.8928	0.0586071	1	0.25173	0.956485	FASN;
spermidine biosynthesis	1	2	0.174825	16.8928	0.0586071	1	0.25173	0.956485	SRM;
Striated Muscle Contraction	3	30	0.524476	3.37191	0.0587067	1	0.25173	0.956485	TPM3; TPM4; VIM;
Pausing and recovery of Tat-mediated HIV-1 elongation	3	30	0.524476	3.37191	0.0587067	1	0.25173	0.956485	GTF2F1; POLR2L; TCEB3;
Tat-mediated HIV-1 elongation arrest and recovery	3	30	0.524476	3.37191	0.0587067	1	0.25173	0.956485	GTF2F1; POLR2L; TCEB3;
G1/S Transition	7	117	1.22378	2.01405	0.0603062	1	0.257265	0.977519	ANAPC10; ANAPC11; MYC; PSMD2; PSMD3; UBA52; UBC;
Cell-Cell communication	7	117	1.22378	2.01405	0.0603062	1	0.257265	0.977519	ACTN1; FLNA; PLEC; PXN; SPTAN1; SPTBN1; SPTBN2;
TRAF6 mediated induction of TAK1 complex	2	14	0.34965	4.82318	0.0634695	1	0.265941	1	UBA52; UBC;
Viral Messenger RNA Synthesis	2	14	0.34965	4.82318	0.0634695	1	0.265941	1	GTF2F1; POLR2L;
HIV-1 elongation arrest and recovery	3	31	0.524476	3.26318	0.0636154	1	0.265941	1	GTF2F1; POLR2L; TCEB3;
Intrinsic Pathway for Apoptosis	3	31	0.524476	3.26318	0.0636154	1	0.265941	1	AKT1; BAD; VIM;
EPHA forward signaling	3	31	0.524476	3.26318	0.0636154	1	0.265941	1	EPHA1; EPHA2; RHOA;
Elongation arrest and recovery	3	31	0.524476	3.26318	0.0636154	1	0.265941	1	GTF2F1; POLR2L; TCEB3;
Pausing and recovery of HIV-1 elongation	3	31	0.524476	3.26318	0.0636154	1	0.265941	1	GTF2F1; POLR2L; TCEB3;
Pausing and recovery of elongation	3	31	0.524476	3.26318	0.0636154	1	0.265941	1	GTF2F1; POLR2L; TCEB3;
IRS-mediated signalling	4	51	0.699301	2.6428	0.0646701	1	0.269674	1	CAB39; EIF4G1; STRADB; TSC2;
Costimulation by the CD28 family	4	52	0.699301	2.59199	0.0684887	1	0.284376	1	AKT1; SPTAN1; SPTBN1; SPTBN2;
Circadian Clock	3	32	0.524476	3.16123	0.0687071	1	0.284376	1	NPAS2; UBA52; UBC;
Netrin-mediated signaling events	3	32	0.524476	3.16123	0.0687071	1	0.284376	1	MAP1B; RHOA; TRIO;
Association of licensing factors with the pre-replicative complex	2	15	0.34965	4.50185	0.0718308	1	0.295453	1	UBA52; UBC;
Validated nuclear estrogen receptor beta network	2	15	0.34965	4.50185	0.0718308	1	0.295453	1	SMARCA4; UBE2M;
M/G1 Transition	6	98	1.04895	2.06148	0.0720919	1	0.295453	1	ANAPC10; ANAPC11; PSMD2; PSMD3; UBA52; UBC;
DNA Replication Pre-Initiation	6	98	1.04895	2.06148	0.0720919	1	0.295453	1	ANAPC10; ANAPC11; PSMD2; PSMD3; UBA52; UBC;
IRS-related events	4	53	0.699301	2.54309	0.072421	1	0.295768	1	CAB39; EIF4G1; STRADB; TSC2;
Downstream signal transduction	5	75	0.874126	2.2454	0.0725235	1	0.295768	1	ADCY3; AKT1; BAD; PRKAR1B; TSC2;
Mitotic Prometaphase	6	99	1.04895	2.04066	0.0749194	1	0.304794	1	ANAPC10; ANAPC11; CENPN; CENPO; ITGB3BP; NUDC;
Syndecan-2-mediated signaling events	5	77	0.874126	2.18709	0.079221	1	0.32151	1	AKT1; CXCL8; JUN; RHOA; TGFB1;
Spry regulation of FGF signaling	2	16	0.34965	4.22066	0.0805235	1	0.323646	1	UBA52; UBC;
Conversion from APC/C:Cdc20 to APC/C:Cdh1 in late anaphase	2	16	0.34965	4.22066	0.0805235	1	0.323646	1	ANAPC10; ANAPC11;
Regulation of Insulin Secretion by Glucagon-like Peptide-1	2	16	0.34965	4.22066	0.0805235	1	0.323646	1	GNAS; PRKAR1B;
LPA4-mediated signaling events	2	16	0.34965	4.22066	0.0805235	1	0.323646	1	ADCY3; GNAS;
Signaling by PDGF	5	78	0.874126	2.15905	0.0826898	1	0.331554	1	ADCY3; AKT1; BAD; PRKAR1B; TSC2;
Insulin receptor signalling cascade	4	56	0.699301	2.40688	0.0848872	1	0.335194	1	CAB39; EIF4G1; STRADB; TSC2;
Generic Transcription Pathway	3	35	0.524476	2.89035	0.0850339	1	0.335194	1	CREBBP; NOTCH1; TRIM28;
L1CAM interactions	5	79	0.874126	2.13173	0.0862379	1	0.335194	1	RHOA; SPTAN1; SPTBN1; SPTBN2; STIP1;
Regulation of Insulin Secretion by Acetylcholine	1	3	0.174825	11.2806	0.0866119	1	0.335194	1	MARCKS;
purine ribonucleosides degradation to ribose-1-phosphate	1	3	0.174825	11.2806	0.0866119	1	0.335194	1	PNP;
Stimulation of the cell death response by PAK-2p34	1	3	0.174825	11.2806	0.0866119	1	0.335194	1	SPTAN1;
Autointegration results in viral DNA circles	1	3	0.174825	11.2806	0.0866119	1	0.335194	1	HMGA1;
PDE3B signalling	1	3	0.174825	11.2806	0.0866119	1	0.335194	1	TSC2;
Inhibition of TSC complex formation by PKB	1	3	0.174825	11.2806	0.0866119	1	0.335194	1	TSC2;
guanosine nucleotides degradation III	1	3	0.174825	11.2806	0.0866119	1	0.335194	1	PNP;
Inhibition of HSL	1	3	0.174825	11.2806	0.0866119	1	0.335194	1	TSC2;
Creatine metabolism	1	3	0.174825	11.2806	0.0866119	1	0.335194	1	SLC6A8;
AKT-mediated inactivation of FOXO1A	1	3	0.174825	11.2806	0.0866119	1	0.335194	1	AKT1;
Transport of fatty acids	1	3	0.174825	11.2806	0.0866119	1	0.335194	1	SLC27A1;
Vpr-mediated induction of apoptosis by mitochondrial outer membrane permeabilization	1	3	0.174825	11.2806	0.0866119	1	0.335194	1	SLC25A6;
HIV Life Cycle	6	103	1.04895	1.96142	0.0868499	1	0.335337	1	GTF2F1; HMGA1; POLR2L; RANBP1; TAF10; TCEB3;
NOTCH	4	57	0.699301	2.36466	0.0892606	1	0.342478	1	APP; NCOR2; NFKBIA; SPEN;
Negative regulation of FGFR signaling	2	17	0.34965	3.97253	0.0895207	1	0.342478	1	UBA52; UBC;
Inflammasomes	2	17	0.34965	3.97253	0.0895207	1	0.342478	1	APP; HSP90AB1;
Activation of BH3-only proteins	2	17	0.34965	3.97253	0.0895207	1	0.342478	1	AKT1; BAD;
Glucose metabolism	3	36	0.524476	2.81008	0.0908103	1	0.346617	1	PC; PYGB; TPI1;
p63 transcription factor network	6	105	1.04895	1.92406	0.0931839	1	0.354865	1	ADRM1; CSNK1D; EVPL; FASN; NOTCH1; SFN;
RNA Polymerase II Pre-transcription Events	4	58	0.699301	2.3239	0.0937402	1	0.35617	1	GTF2F1; POLR2L; TAF10; TCEB3;
DNA Repair	6	106	1.04895	1.90591	0.0964418	1	0.365602	1	ERCC1; FANCA; H2AFX; POLR2L; UBA52; UBC;
eNOS activation and regulation	2	18	0.34965	3.75196	0.0987967	1	0.368664	1	AKT1; HSP90AA1;
Metabolism of nitric oxide	2	18	0.34965	3.75196	0.0987967	1	0.368664	1	AKT1; HSP90AA1;
Activated AMPK stimulates fatty-acid oxidation in muscle	2	18	0.34965	3.75196	0.0987967	1	0.368664	1	CAB39; STRADB;
Phosphorylation of the APC/C	2	18	0.34965	3.75196	0.0987967	1	0.368664	1	ANAPC10; ANAPC11;
Polo-like kinase mediated events	2	18	0.34965	3.75196	0.0987967	1	0.368664	1	ANAPC10; ANAPC11;
Inactivation of APC/C via direct inhibition of the APC/C complex	2	18	0.34965	3.75196	0.0987967	1	0.368664	1	ANAPC10; ANAPC11;
Inhibition of the proteolytic activity of APC/C required for the onset of anaphase by mitotic spindle checkpoint components	2	18	0.34965	3.75196	0.0987967	1	0.368664	1	ANAPC10; ANAPC11;
Signaling events mediated by HDAC Class II	3	38	0.524476	2.66222	0.102833	1	0.382676	1	HSP90AA1; NCOR2; TUBA1B;
Transcription of the HIV genome	4	60	0.699301	2.24645	0.103011	1	0.382676	1	GTF2F1; POLR2L; TAF10; TCEB3;
Validated transcriptional targets of AP1 family members Fra1 and Fra2	7	134	1.22378	1.75856	0.10531	1	0.39035	1	CCND1; CXCL8; FOSL1; JUN; JUNB; JUND; PTGS2;
Synthesis of DNA	6	109	1.04895	1.85346	0.106574	1	0.393781	1	ANAPC10; ANAPC11; PSMD2; PSMD3; UBA52; UBC;
Fc-epsilon receptor I signaling in mast cells	4	61	0.699301	2.20963	0.107798	1	0.393781	1	AKT1; IKBKG; JUN; PXN;
EPHA2 forward signaling	2	19	0.34965	3.55459	0.108327	1	0.393781	1	EPHA2; RHOA;
Mitotic Spindle Checkpoint	2	19	0.34965	3.55459	0.108327	1	0.393781	1	ANAPC10; ANAPC11;
PKA activation	2	19	0.34965	3.55459	0.108327	1	0.393781	1	ADCY3; PRKAR1B;
RNA Polymerase II Promoter Escape	3	39	0.524476	2.59398	0.109069	1	0.393781	1	GTF2F1; POLR2L; TAF10;
RNA Polymerase II Transcription Pre-Initiation And Promoter Opening	3	39	0.524476	2.59398	0.109069	1	0.393781	1	GTF2F1; POLR2L; TAF10;
RNA Polymerase II Transcription Initiation And Promoter Clearance	3	39	0.524476	2.59398	0.109069	1	0.393781	1	GTF2F1; POLR2L; TAF10;
RNA Polymerase II Transcription Initiation	3	39	0.524476	2.59398	0.109069	1	0.393781	1	GTF2F1; POLR2L; TAF10;
HIV-1 Transcription Initiation	3	39	0.524476	2.59398	0.109069	1	0.393781	1	GTF2F1; POLR2L; TAF10;
RNA Polymerase II HIV-1 Promoter Escape	3	39	0.524476	2.59398	0.109069	1	0.393781	1	GTF2F1; POLR2L; TAF10;
Interleukin-1 signaling	3	39	0.524476	2.59398	0.109069	1	0.393781	1	IKBKG; IL1B; SQSTM1;
IL12-mediated signaling events	6	111	1.04895	1.82007	0.113623	1	0.400408	1	CREBBP; IKBKG; IL1B; JUN; NFKBIA; TGFB1;
dermatan sulfate biosynthesis (late stages)	1	4	0.174825	8.46745	0.113785	1	0.400408	1	DSE;
Mature Notch receptor traffics to plasma membrane	1	4	0.174825	8.46745	0.113785	1	0.400408	1	NOTCH1;
Transport of Notch receptor precursor to golgi	1	4	0.174825	8.46745	0.113785	1	0.400408	1	NOTCH1;
AKT phosphorylates targets in the nucleus	1	4	0.174825	8.46745	0.113785	1	0.400408	1	AKT1;
arginine degradation I (arginase pathway)	1	4	0.174825	8.46745	0.113785	1	0.400408	1	ARG2;
MRN complex relocalizes to nuclear foci	1	4	0.174825	8.46745	0.113785	1	0.400408	1	H2AFX;
Prostacyclin signalling through prostacyclin receptor	1	4	0.174825	8.46745	0.113785	1	0.400408	1	GNAS;
Assembly of the RAD50-MRE11-NBS1 complex at DNA double-strand breaks	1	4	0.174825	8.46745	0.113785	1	0.400408	1	H2AFX;
Localization of the PINCH-ILK-PARVIN complex to focal adhesions	1	4	0.174825	8.46745	0.113785	1	0.400408	1	PXN;
Breakdown of the nuclear lamina	1	4	0.174825	8.46745	0.113785	1	0.400408	1	LMNA;
adenine and adenosine salvage III	1	4	0.174825	8.46745	0.113785	1	0.400408	1	PNP;
amb2 Integrin signaling	3	40	0.524476	2.52915	0.115447	1	0.4054	1	AKT1; MST1; RHOA;
Unfolded Protein Response	4	63	0.699301	2.13949	0.117665	1	0.410356	1	CALR; CXCL8; HDGF; LMNA;
Destabilization of mRNA by Butyrate Response Factor 1 (BRF1)	2	20	0.34965	3.37695	0.118088	1	0.410356	1	AKT1; MAPKAPK2;
Gluconeogenesis	2	20	0.34965	3.37695	0.118088	1	0.410356	1	PC; TPI1;
PKA-mediated phosphorylation of CREB	2	20	0.34965	3.37695	0.118088	1	0.410356	1	ADCY3; PRKAR1B;
Phosphorylation of Emi1	2	20	0.34965	3.37695	0.118088	1	0.410356	1	ANAPC10; ANAPC11;
Formation of HIV-1 elongation complex containing HIV-1 Tat	3	41	0.524476	2.46747	0.121961	1	0.421183	1	GTF2F1; POLR2L; TCEB3;
Tat-mediated elongation of the HIV-1 transcript	3	41	0.524476	2.46747	0.121961	1	0.421183	1	GTF2F1; POLR2L; TCEB3;
HIV-1 Transcription Elongation	3	41	0.524476	2.46747	0.121961	1	0.421183	1	GTF2F1; POLR2L; TCEB3;
Aurora A signaling	4	64	0.699301	2.10607	0.12274	1	0.422997	1	AKT1; GIT1; IKBKG; NFKBIA;
Signaling events mediated by the Hedgehog family	4	65	0.699301	2.07367	0.127908	1	0.436896	1	AKT1; CREBBP; CSNK1D; HDAC1;
G0 and Early G1	2	21	0.34965	3.21622	0.128058	1	0.436896	1	E2F5; HDAC1;
MAPK targets/ Nuclear events mediated by MAP kinases	2	21	0.34965	3.21622	0.128058	1	0.436896	1	JUN; MAPKAPK2;
Signaling by Notch	2	21	0.34965	3.21622	0.128058	1	0.436896	1	CREBBP; NOTCH1;
Formation of RNA Pol II elongation complex	3	42	0.524476	2.40874	0.128607	1	0.436896	1	GTF2F1; POLR2L; TCEB3;
RNA Polymerase II Transcription Elongation	3	42	0.524476	2.40874	0.128607	1	0.436896	1	GTF2F1; POLR2L; TCEB3;
Formation of HIV-1 elongation complex in the absence of HIV-1 Tat	3	42	0.524476	2.40874	0.128607	1	0.436896	1	GTF2F1; POLR2L; TCEB3;
Respiratory electron transport, ATP synthesis by chemiosmotic coupling, and heat production by uncoupling proteins.	5	91	0.874126	1.85065	0.134696	1	0.453927	1	ATP5F1; MT-ATP6; MT-ATP8; MT-ND2; NDUFB11;
RNA Polymerase II Transcription Termination	3	43	0.524476	2.35273	0.135378	1	0.453927	1	SLBP; SRSF2; U2AF2;
Cleavage of Growing Transcript in the Termination Region	3	43	0.524476	2.35273	0.135378	1	0.453927	1	SLBP; SRSF2; U2AF2;
